# Supplementary material for: Comprehensive microRNA profiling reveals potential augmentation of the IL1 pathway in rheumatic heart valve disease
Source: BMC Cardiovasc Disord. 2018 Mar 16;18:53. doi: 10.1186/s12872-018-0788-2 (PMC5857082; doi:10.1186/s12872-018-0788-2)
Supplement: Supplementary file 1 — Table S1. Different miRNAs expression in mild-to-moderate mitral stenosis patient LM1 and their expression fold of change compare to NC healthy control individual. (XLSX 46 kb) [file 12872_2018_788_MOESM1_ESM.xlsx]

## Sheet: Table S1.LM1-VS-NC.GeneDiffExp
geneID	geneLength	LM1-Expression	NC-Expression	LM1-TPM	NC-TPM	log2 Ratio(NC/LM1)	Up-Down-Regulation(NC/LM1)	P-value	FDR
hsa-miR-144-5p	22	0	3309	0.09	296.53	11.686	Up	0	0
hsa-miR-144-3p	20	0	3297	0.09	295.45	11.6807	Up	0	0
hsa-miR-34c-3p	22	0	2464	0.09	220.81	11.2606	Up	0	0
hsa-miR-29b-3p	23	0	2107	0.09	188.81	11.0347	Up	0	0
hsa-miR-340-3p	22	0	1256	0.09	112.55	10.2884	Up	8.09722e-274	3.36701e-273
hsa-miR-29b-2-5p	22	1	2093	0.15	187.56	10.2882	Up	0	0
hsa-miR-29b-1-5p	24	1	2091	0.15	187.38	10.2868	Up	0	0
hsa-miR-340-5p	22	0	1251	0.09	112.11	10.2827	Up	9.90414e-273	4.01668e-272
hsa-miR-3613-5p	22	0	959	0.09	85.94	9.89919	Up	3.19668e-209	1.12915e-208
hsa-miR-181b-5p	23	0	930	0.09	83.34	9.85487	Up	6.48768e-203	2.22e-202
hsa-miR-181b-3p	21	0	926	0.09	82.98	9.84862	Up	4.80922e-202	1.63713e-201
hsa-miR-4459	22	0	913	0.09	81.82	9.82831	Up	3.2324e-199	1.08907e-198
hsa-miR-1273a	25	0	844	0.09	75.63	9.71482	Up	3.2867e-184	1.07431e-183
hsa-miR-30b-3p	22	0	842	0.09	75.45	9.71138	Up	8.94856e-184	2.9105e-183
hsa-miR-1304-5p	22	0	816	0.09	73.12	9.66613	Up	4.04254e-178	1.27079e-177
hsa-miR-197-3p	22	1	1315	0.15	117.84	9.61765	Up	6.18874e-284	2.62323e-283
hsa-miR-34c-5p	23	2	2467	0.3	221.08	9.52539	Up	0	0
hsa-miR-4791	18	0	714	0.09	63.98	9.47348	Up	6.18392e-156	1.85518e-155
hsa-miR-4508	17	0	628	0.09	56.28	9.28848	Up	3.13282e-137	8.61198e-137
hsa-miR-219a-5p	21	0	628	0.09	56.28	9.28848	Up	3.13282e-137	8.57609e-137
hsa-miR-219a-1-3p	22	0	627	0.09	56.19	9.28617	Up	5.1693e-137	1.40922e-136
hsa-miR-125b-1-3p	22	1	987	0.15	88.45	9.20376	Up	1.01421e-212	3.66118e-212
hsa-miR-3613-3p	24	1	961	0.15	86.12	9.16524	Up	4.46144e-207	1.55913e-206
hsa-miR-29c-5p	22	0	566	0.09	50.72	9.13841	Up	9.56528e-124	2.57557e-123
hsa-miR-125b-2-3p	22	1	925	0.15	82.89	9.11009	Up	2.9028e-199	9.83062e-199
hsa-miR-181b-2-3p	20	1	921	0.15	82.53	9.10381	Up	2.14254e-198	7.18188e-198
hsa-miR-328-3p	22	0	516	0.09	46.24	9.005	Up	7.1698e-113	1.86927e-112
hsa-miR-328-5p	23	0	511	0.09	45.79	8.99089	Up	8.76976e-112	2.2595e-111
hsa-miR-1260a	18	0	488	0.09	43.73	8.92448	Up	8.8186e-107	2.2544e-106
hsa-miR-1304-3p	22	1	810	0.15	72.59	8.91866	Up	2.61492e-174	8.06574e-174
hsa-miR-107	23	0	486	0.09	43.55	8.91853	Up	2.401e-106	6.11417e-106
hsa-miR-766-3p	22	0	455	0.09	40.77	8.82337	Up	1.3267e-99	3.35247e-99
hsa-miR-766-5p	22	0	454	0.09	40.68	8.82018	Up	2.18912e-99	5.51054e-99
hsa-miR-942-3p	22	0	438	0.09	39.25	8.76855	Up	6.6101e-96	1.63881e-95
hsa-miR-942-5p	22	0	433	0.09	38.8	8.75192	Up	8.08518e-95	1.99698e-94
hsa-miR-181a-3p	22	8	5412	1.2	484.99	8.65878	Up	0	0
hsa-miR-6842-3p	22	0	402	0.09	36.02	8.64466	Up	4.46756e-88	1.07516e-87
hsa-miR-6842-5p	22	0	401	0.09	35.93	8.64105	Up	7.37168e-88	1.76759e-87
hsa-miR-197-5p	23	2	1317	0.3	118.02	8.61985	Up	5.92608e-282	2.49579e-281
hsa-miR-769-3p	23	0	386	0.09	34.59	8.58621	Up	1.34899e-84	3.15405e-84
hsa-miR-1273h-3p	22	0	373	0.09	33.43	8.537	Up	9.06692e-82	2.0756e-81
hsa-miR-1273h-5p	21	0	372	0.09	33.34	8.53311	Up	1.49608e-81	3.41294e-81
hsa-miR-3177-5p	23	0	368	0.09	32.98	8.51745	Up	1.10902e-80	2.52121e-80
hsa-miR-3177-3p	21	0	364	0.09	32.62	8.50162	Up	8.22102e-80	1.86249e-79
hsa-miR-132-3p	22	0	362	0.09	32.44	8.49363	Up	2.2383e-79	5.01899e-79
hsa-miR-3614-5p	23	0	359	0.09	32.17	8.48158	Up	1.00556e-78	2.24711e-78
hsa-miR-1294	22	0	358	0.09	32.08	8.47753	Up	1.65921e-78	3.68278e-78
hsa-miR-132-5p	22	0	355	0.09	31.81	8.46534	Up	7.45402e-78	1.64892e-77
hsa-miR-23b-3p	21	11	6161	1.65	552.11	8.38635	Up	0	0
hsa-miR-29c-3p	22	1	556	0.15	49.82	8.37562	Up	3.15456e-119	8.45937e-119
hsa-miR-4685-3p	22	0	321	0.09	28.77	8.32042	Up	1.85038e-70	3.99901e-70
hsa-miR-4685-5p	26	0	319	0.09	28.59	8.31137	Up	5.03794e-70	1.08522e-69
hsa-miR-1285-5p	21	0	318	0.09	28.5	8.30682	Up	8.31284e-70	1.78482e-69
hsa-miR-1285-3p	22	0	317	0.09	28.41	8.30226	Up	1.37166e-69	2.92591e-69
hsa-miR-365a-5p	23	0	316	0.09	28.32	8.29768	Up	2.2633e-69	4.81226e-69
hsa-miR-1260b	19	0	315	0.09	28.23	8.29309	Up	3.73454e-69	7.91482e-69
hsa-miR-365a-3p	22	0	312	0.09	27.96	8.27922	Up	1.67775e-68	3.54431e-68
hsa-miR-514a-5p	23	0	304	0.09	27.24	8.24159	Up	9.21926e-67	1.93516e-66
hsa-miR-514a-3p	21	0	303	0.09	27.15	8.23681	Up	1.52122e-66	3.18293e-66
hsa-miR-125b-5p	22	2	982	0.3	88	8.1964	Up	2.39852e-209	8.51799e-209
hsa-miR-576-3p	22	2	975	0.3	87.37	8.18603	Up	7.8746e-208	2.76664e-207
hsa-miR-3065-5p	23	0	292	0.09	26.17	8.18377	Up	3.75534e-64	7.83257e-64
hsa-miR-338-5p	22	0	288	0.09	25.81	8.16379	Up	2.78378e-63	5.7878e-63
hsa-miR-338-3p	22	0	287	0.09	25.72	8.15875	Up	4.59336e-63	9.49006e-63
hsa-miR-3065-3p	23	0	286	0.09	25.63	8.15369	Up	7.57926e-63	1.56099e-62
hsa-miR-1323	22	0	283	0.09	25.36	8.13841	Up	3.40498e-62	6.99085e-62
hsa-miR-3120-5p	21	0	250	0.09	22.4	7.95936	Up	5.1226e-55	1.02608e-54
hsa-miR-3120-3p	21	0	249	0.09	22.31	7.95355	Up	8.45252e-55	1.68793e-54
hsa-miR-214-5p	22	0	244	0.09	21.87	7.92481	Up	1.03387e-53	2.05835e-53
hsa-miR-214-3p	22	0	244	0.09	21.87	7.92481	Up	1.03387e-53	2.05213e-53
hsa-miR-660-3p	21	0	241	0.09	21.6	7.90689	Up	4.64468e-53	9.13639e-53
hsa-miR-660-5p	22	0	240	0.09	21.51	7.90087	Up	7.66392e-53	1.50304e-52
hsa-miR-151b	18	0	235	0.09	21.06	7.87036	Up	9.37416e-52	1.83298e-51
hsa-miR-3150a-3p	22	0	235	0.09	21.06	7.87036	Up	9.37416e-52	1.82754e-51
hsa-miR-3150b-5p	22	0	234	0.09	20.97	7.86419	Up	1.54678e-51	3.00661e-51
hsa-miR-3150b-3p	21	0	233	0.09	20.88	7.85798	Up	2.55226e-51	4.94642e-51
hsa-miR-23b-5p	22	16	6170	2.39	552.91	7.85389	Up	0	0
hsa-miR-3150a-5p	22	0	232	0.09	20.79	7.85175	Up	4.21134e-51	8.1378e-51
hsa-miR-4286	17	0	227	0.09	20.34	7.82018	Up	5.15112e-50	9.92459e-50
hsa-miR-1228-3p	20	0	225	0.09	20.16	7.80735	Up	1.40247e-49	2.69422e-49
hsa-miR-1228-5p	21	0	223	0.09	19.98	7.79442	Up	3.81844e-49	7.31404e-49
hsa-miR-5009-3p	22	0	221	0.09	19.8	7.78136	Up	1.03963e-48	1.98557e-48
hsa-miR-5009-5p	24	0	219	0.09	19.63	7.76892	Up	2.83056e-48	5.39037e-48
hsa-miR-3614-3p	23	1	360	0.15	32.26	7.74864	Up	8.72788e-77	1.92423e-76
hsa-miR-324-3p	20	0	209	0.09	18.73	7.70121	Up	4.2348e-46	8.01805e-46
hsa-miR-324-5p	23	0	204	0.09	18.28	7.66613	Up	5.1798e-45	9.66798e-45
hsa-miR-511-3p	20	0	203	0.09	18.19	7.659	Up	8.54692e-45	1.58625e-44
hsa-miR-499b-5p	21	0	200	0.09	17.92	7.63743	Up	3.83972e-44	7.10619e-44
hsa-miR-499a-3p	22	0	199	0.09	17.83	7.63017	Up	6.3357e-44	1.16926e-43
hsa-miR-4491	22	0	196	0.09	17.56	7.60815	Up	2.84632e-43	5.209e-43
hsa-miR-4473	22	0	195	0.09	17.47	7.60074	Up	4.69656e-43	8.57122e-43
hsa-miR-499a-5p	21	0	192	0.09	17.21	7.57911	Up	2.10992e-42	3.80829e-42
hsa-miR-4454	20	0	191	0.09	17.12	7.57154	Up	3.48148e-42	6.24954e-42
hsa-miR-5588-5p	21	0	189	0.09	16.94	7.55629	Up	9.47886e-42	1.6877e-41
hsa-miR-1254	24	0	185	0.09	16.58	7.5253	Up	7.02654e-41	1.24432e-40
hsa-miR-3122	22	0	183	0.09	16.4	7.50956	Up	1.91308e-40	3.37875e-40
hsa-miR-20a-5p	23	7	2111	1.05	189.17	7.49315	Up	0	0
hsa-miR-5588-3p	19	0	179	0.09	16.04	7.47753	Up	1.41814e-39	2.47797e-39
hsa-miR-1224-3p	21	0	176	0.09	15.77	7.45304	Up	6.37098e-39	1.11027e-38
hsa-miR-503-3p	23	0	175	0.09	15.68	7.44478	Up	1.05124e-38	1.82716e-38
hsa-miR-503-5p	23	0	174	0.09	15.59	7.43648	Up	1.7346e-38	3.00694e-38
hsa-miR-3908	22	0	172	0.09	15.41	7.41973	Up	4.72272e-38	8.16533e-38
hsa-miR-6805-5p	22	0	171	0.09	15.32	7.41128	Up	7.7927e-38	1.34378e-37
hsa-miR-6805-3p	23	0	168	0.09	15.05	7.38562	Up	3.50088e-37	6.02115e-37
hsa-miR-6515-3p	20	0	167	0.09	14.97	7.37793	Up	5.7766e-37	9.85773e-37
hsa-miR-6515-5p	21	0	165	0.09	14.79	7.36048	Up	1.57277e-36	2.67005e-36
hsa-miR-205-5p	22	0	161	0.09	14.43	7.32493	Up	1.16587e-35	1.96909e-35
hsa-miR-329-3p	22	0	159	0.09	14.25	7.30682	Up	3.17426e-35	5.33373e-35
hsa-miR-205-3p	21	0	158	0.09	14.16	7.29768	Up	5.23766e-35	8.77843e-35
hsa-miR-193b-3p	22	0	155	0.09	13.89	7.26991	Up	2.35302e-34	3.93367e-34
hsa-miR-487b-3p	22	0	154	0.09	13.8	7.26053	Up	3.8826e-34	6.47428e-34
hsa-miR-193b-5p	22	0	153	0.09	13.71	7.25109	Up	6.40646e-34	1.06558e-33
hsa-miR-487b-5p	22	0	152	0.09	13.62	7.24159	Up	1.0571e-33	1.75382e-33
hsa-miR-550b-2-5p	22	0	151	0.09	13.53	7.23202	Up	1.74426e-33	2.8866e-33
hsa-miR-550a-3p	22	0	151	0.09	13.53	7.23202	Up	1.74426e-33	2.87934e-33
hsa-miR-550a-5p	23	0	150	0.09	13.44	7.22239	Up	2.8781e-33	4.73913e-33
hsa-miR-548ad-3p	22	0	150	0.09	13.44	7.22239	Up	2.8781e-33	4.72728e-33
hsa-miR-576-5p	22	4	983	0.6	88.09	7.19787	Up	1.8428e-205	6.40592e-205
hsa-miR-548ad-5p	20	0	147	0.09	13.17	7.19311	Up	1.29299e-32	2.11844e-32
hsa-miR-181d-5p	23	0	146	0.09	13.08	7.18322	Up	2.1335e-32	3.48684e-32
hsa-miR-6780a-3p	21	0	145	0.09	12.99	7.17326	Up	3.52036e-32	5.73915e-32
hsa-miR-181d-3p	21	0	145	0.09	12.99	7.17326	Up	3.52036e-32	5.72494e-32
hsa-miR-3940-3p	22	0	145	0.09	12.99	7.17326	Up	3.52036e-32	5.71081e-32
hsa-miR-3940-5p	20	0	144	0.09	12.9	7.16323	Up	5.80878e-32	9.35384e-32
hsa-miR-4448	20	0	144	0.09	12.9	7.16323	Up	5.80878e-32	9.33097e-32
hsa-miR-136-3p	22	0	144	0.09	12.9	7.16323	Up	5.80878e-32	9.30822e-32
hsa-miR-6780a-5p	23	0	144	0.09	12.9	7.16323	Up	5.80878e-32	9.28557e-32
hsa-miR-6721-5p	23	0	144	0.09	12.9	7.16323	Up	5.80878e-32	9.26303e-32
hsa-miR-642a-3p	22	0	144	0.09	12.9	7.16323	Up	5.80878e-32	9.2406e-32
hsa-miR-642b-3p	22	0	143	0.09	12.81	7.15313	Up	9.58474e-32	1.52106e-31
hsa-miR-581	21	0	143	0.09	12.81	7.15313	Up	9.58474e-32	1.51739e-31
hsa-miR-505-3p	22	0	143	0.09	12.81	7.15313	Up	9.58474e-32	1.51374e-31
hsa-miR-4745-3p	23	0	143	0.09	12.81	7.15313	Up	9.58474e-32	1.51011e-31
hsa-miR-136-5p	23	0	143	0.09	12.81	7.15313	Up	9.58474e-32	1.5065e-31
hsa-miR-642a-5p	22	0	142	0.09	12.73	7.14409	Up	1.58153e-31	2.47396e-31
hsa-miR-6734-3p	23	0	142	0.09	12.73	7.14409	Up	1.58153e-31	2.46809e-31
hsa-miR-4746-5p	23	0	142	0.09	12.73	7.14409	Up	1.58153e-31	2.46224e-31
hsa-miR-20a-3p	22	9	2121	1.35	190.07	7.13743	Up	0	0
hsa-miR-4999-5p	21	0	141	0.09	12.64	7.13386	Up	2.6096e-31	4.05321e-31
hsa-miR-4745-5p	23	0	141	0.09	12.64	7.13386	Up	2.6096e-31	4.04365e-31
hsa-miR-4999-3p	20	0	139	0.09	12.46	7.11316	Up	7.10502e-31	1.09835e-30
hsa-miR-6130	19	0	138	0.09	12.37	7.1027	Up	1.17236e-30	1.80808e-30
hsa-miR-548l	22	0	138	0.09	12.37	7.1027	Up	1.17236e-30	1.80385e-30
hsa-miR-6734-5p	23	0	138	0.09	12.37	7.1027	Up	1.17236e-30	1.79963e-30
hsa-miR-193a-5p	22	0	137	0.09	12.28	7.09217	Up	1.93445e-30	2.96255e-30
hsa-miR-4746-3p	21	0	137	0.09	12.28	7.09217	Up	1.93445e-30	2.95566e-30
hsa-miR-4489	21	0	137	0.09	12.28	7.09217	Up	1.93445e-30	2.9488e-30
hsa-miR-502-5p	21	0	137	0.09	12.28	7.09217	Up	1.93445e-30	2.94198e-30
hsa-miR-193a-3p	22	0	134	0.09	12.01	7.0601	Up	8.69052e-30	1.31257e-29
hsa-miR-6866-5p	23	0	130	0.09	11.65	7.01619	Up	6.44214e-29	9.68532e-29
hsa-miR-3605-3p	23	1	215	0.15	19.27	7.00525	Up	1.80647e-45	3.39101e-45
hsa-miR-365b-5p	22	0	128	0.09	11.47	6.99372	Up	1.75397e-28	2.62497e-28
hsa-miR-590-5p	22	0	128	0.09	11.47	6.99372	Up	1.75397e-28	2.619e-28
hsa-miR-6859-3p	23	0	128	0.09	11.47	6.99372	Up	1.75397e-28	2.61306e-28
hsa-miR-6866-3p	22	0	128	0.09	11.47	6.99372	Up	1.75397e-28	2.60715e-28
hsa-miR-454-3p	23	0	128	0.09	11.47	6.99372	Up	1.75397e-28	2.60127e-28
hsa-miR-454-5p	22	0	127	0.09	11.38	6.98236	Up	2.89414e-28	4.27292e-28
hsa-miR-30b-5p	22	4	843	0.6	75.54	6.97613	Up	2.81522e-175	8.76587e-175
hsa-miR-6859-5p	23	0	126	0.09	11.29	6.9709	Up	4.77546e-28	7.01896e-28
hsa-miR-3656	17	2	415	0.3	37.19	6.95381	Up	9.0574e-87	2.14054e-86
hsa-miR-3164	22	0	122	0.09	10.93	6.92415	Up	3.53998e-27	5.16837e-27
hsa-miR-590-3p	21	0	120	0.09	10.75	6.9002	Up	9.63812e-27	1.40094e-26
hsa-miR-6884-3p	23	0	120	0.09	10.75	6.9002	Up	9.63812e-27	1.39785e-26
hsa-miR-499b-3p	22	1	199	0.15	17.83	6.8932	Up	5.05534e-42	9.02543e-42
hsa-miR-6884-5p	22	0	119	0.09	10.66	6.88807	Up	1.59034e-26	2.30143e-26
hsa-miR-485-5p	22	0	119	0.09	10.66	6.88807	Up	1.59034e-26	2.29638e-26
hsa-miR-769-5p	22	2	394	0.3	35.31	6.87897	Up	3.01832e-82	6.93369e-82
hsa-miR-939-5p	24	0	118	0.09	10.57	6.87583	Up	2.62412e-26	3.7808e-26
hsa-miR-511-5p	21	1	195	0.15	17.47	6.86377	Up	3.67344e-41	6.52284e-41
hsa-miR-939-3p	21	0	117	0.09	10.48	6.8635	Up	4.32994e-26	6.19776e-26
hsa-miR-374a-5p	22	29	5372	4.34	481.4	6.7934	Up	0	0
hsa-miR-1270	23	0	110	0.09	9.86	6.77552	Up	1.44196e-24	2.0595e-24
hsa-miR-374a-3p	22	30	5354	4.49	479.79	6.73954	Up	0	0
hsa-miR-1224-5p	19	1	174	0.15	15.59	6.69951	Up	1.21322e-36	2.06499e-36
hsa-miR-607	21	1	172	0.15	15.41	6.68276	Up	3.26596e-36	5.53025e-36
hsa-miR-548o-5p	22	0	96	0.09	8.6	6.57827	Up	1.59919e-21	2.24983e-21
hsa-miR-199b-5p	23	12	1852	1.8	165.96	6.52669	Up	0	0
hsa-miR-1273e	22	0	92	0.09	8.24	6.51658	Up	1.18546e-20	1.6536e-20
hsa-miR-550b-3p	20	1	153	0.15	13.71	6.51412	Up	3.95082e-32	6.39332e-32
hsa-miR-421	23	1	153	0.15	13.71	6.51412	Up	3.95082e-32	6.37761e-32
hsa-miR-548o-3p	22	0	90	0.09	8.07	6.4865	Up	3.22758e-20	4.48313e-20
hsa-miR-133a-5p	22	0	90	0.09	8.07	6.4865	Up	3.22758e-20	4.47367e-20
hsa-miR-4676-5p	21	0	87	0.09	7.8	6.43741	Up	1.44999e-19	2.00557e-19
hsa-miR-4511	22	0	86	0.09	7.71	6.42066	Up	2.39256e-19	3.29541e-19
hsa-miR-4676-3p	22	0	86	0.09	7.71	6.42066	Up	2.39256e-19	3.28852e-19
hsa-miR-642b-5p	22	1	143	0.15	12.81	6.41616	Up	5.53324e-30	8.37636e-30
hsa-miR-6516-5p	22	0	85	0.09	7.62	6.40372	Up	3.94784e-19	5.41489e-19
hsa-miR-505-5p	22	1	140	0.15	12.55	6.38658	Up	2.43492e-29	3.66913e-29
hsa-miR-502-3p	22	1	138	0.15	12.37	6.36574	Up	6.53708e-29	9.80562e-29
hsa-miR-6516-3p	22	0	82	0.09	7.35	6.35168	Up	1.77357e-18	2.42252e-18
hsa-miR-1538	23	0	82	0.09	7.35	6.35168	Up	1.77357e-18	2.4175e-18
hsa-miR-548ar-5p	21	0	80	0.09	7.17	6.3159	Up	4.8288e-18	6.54128e-18
hsa-miR-548ar-3p	21	0	79	0.09	7.08	6.29768	Up	7.96776e-18	1.07491e-17
hsa-miR-493-3p	22	3	389	0.45	34.86	6.2755	Up	1.86512e-79	4.21093e-79
hsa-miR-493-5p	22	3	389	0.45	34.86	6.2755	Up	1.86512e-79	4.19651e-79
hsa-miR-365b-3p	22	1	128	0.15	11.47	6.25676	Up	9.08916e-27	1.32407e-26
hsa-miR-6127	19	1	112	0.15	10.04	6.06465	Up	2.41066e-23	3.42815e-23
hsa-miR-379-5p	21	4	434	0.6	38.89	6.01829	Up	1.82739e-87	4.34999e-87
hsa-miR-379-3p	22	4	432	0.6	38.71	6.0116	Up	4.88532e-87	1.15872e-86
hsa-miR-3605-5p	23	2	210	0.3	18.82	5.97116	Up	9.12476e-43	1.65607e-42
hsa-miR-199b-3p	22	18	1847	2.69	165.52	5.94326	Up	0	0
hsa-miR-641	24	0	61	0.09	5.47	5.92547	Up	6.55038e-14	8.55586e-14
hsa-miR-339-5p	23	0	55	0.09	4.93	5.77552	Up	1.32204e-12	1.71656e-12
hsa-miR-339-3p	23	0	54	0.09	4.84	5.74894	Up	2.18142e-12	2.82681e-12
hsa-miR-3675-3p	22	0	54	0.09	4.84	5.74894	Up	2.18142e-12	2.82125e-12
hsa-miR-133a-3p	22	1	89	0.15	7.98	5.73335	Up	1.94153e-18	2.64096e-18
hsa-miR-3675-5p	23	0	53	0.09	4.75	5.72186	Up	3.59946e-12	4.63695e-12
hsa-miR-3200-3p	22	0	48	0.09	4.3	5.57827	Up	4.40268e-11	5.63852e-11
hsa-miR-329-5p	23	2	158	0.3	14.16	5.56071	Up	1.06733e-31	1.6736e-31
hsa-miR-3200-5p	22	0	47	0.09	4.21	5.54775	Up	7.26464e-11	9.28574e-11
hsa-miR-1273d	25	0	44	0.09	3.94	5.45213	Up	3.26364e-10	4.15545e-10
hsa-miR-4510	22	0	44	0.09	3.94	5.45213	Up	3.26364e-10	4.14741e-10
hsa-miR-23a-3p	21	458	27202	68.54	2437.65	5.1524	Up	0	0
hsa-miR-23a-5p	22	460	27172	68.84	2434.97	5.14451	Up	0	0
hsa-miR-4523	21	0	30	0.09	2.69	4.90154	Up	3.6195e-07	4.50381e-07
hsa-miR-141-5p	22	3	146	0.45	13.08	4.86129	Up	7.42052e-28	1.08581e-27
hsa-miR-543	22	2	97	0.3	8.69	4.85632	Up	7.68066e-19	1.05129e-18
hsa-miR-106a-5p	23	7	332	1.05	29.75	4.82443	Up	1.11694e-61	2.28607e-61
hsa-miR-1299	22	7	291	1.05	26.08	4.63448	Up	3.74108e-53	7.38105e-53
hsa-miR-8072	20	2	80	0.3	7.17	4.57894	Up	2.6478e-15	3.52861e-15
hsa-miR-485-3p	22	3	119	0.45	10.66	4.56614	Up	3.0577e-22	4.32955e-22
hsa-miR-106a-3p	22	9	331	1.35	29.66	4.45749	Up	4.55486e-59	9.23624e-59
hsa-miR-3909	22	0	21	0.09	1.88	4.38466	Up	3.28182e-05	4.03774e-05
hsa-miR-3064-5p	21	0	17	0.09	1.52	4.078	Up	0.000243276	0.000295439
hsa-miR-3064-3p	23	0	17	0.09	1.52	4.078	Up	0.000243276	0.000294894
hsa-miR-4419a	17	9	214	1.35	19.18	3.82857	Up	2.80994e-35	4.73367e-35
hsa-miR-141-3p	22	7	150	1.05	13.44	3.67807	Up	1.94281e-24	2.76881e-24
hsa-miR-95-5p	21	7	125	1.05	11.2	3.41504	Up	1.57544e-19	2.1745e-19
hsa-miR-195-3p	22	2	32	0.3	2.87	3.25802	Up	1.34361e-05	1.65931e-05
hsa-miR-382-5p	22	37	583	5.54	52.24	3.2372	Up	1.22926e-82	2.83376e-82
hsa-miR-203a-5p	25	21	327	3.14	29.3	3.22206	Up	8.62424e-47	1.63761e-46
hsa-miR-95-3p	22	8	122	1.2	10.93	3.18719	Up	3.9383e-18	5.346e-18
hsa-miR-195-5p	21	2	30	0.3	2.69	3.16457	Up	3.26452e-05	4.024e-05
hsa-miR-1827	18	4	59	0.6	5.29	3.14023	Up	3.02636e-09	3.80176e-09
hsa-miR-382-3p	21	40	574	5.99	51.44	3.10226	Up	1.54141e-78	3.43291e-78
hsa-miR-203a-3p	22	25	322	3.74	28.86	2.94796	Up	9.03334e-43	1.64402e-42
hsa-miR-203b-3p	23	28	318	4.19	28.5	2.76594	Up	6.51118e-40	1.14688e-39
hsa-miR-203b-5p	22	28	317	4.19	28.41	2.76138	Up	9.88156e-40	1.73125e-39
hsa-miR-374b-5p	22	1019	10646	152.49	954.02	2.6453	Up	0	0
hsa-miR-374c-5p	22	1018	10623	152.34	951.96	2.64361	Up	0	0
hsa-miR-374b-3p	22	1021	10627	152.78	952.32	2.63999	Up	0	0
hsa-miR-374c-3p	22	1023	10588	153.08	948.82	2.63185	Up	0	0
hsa-miR-484	22	431	4286	64.5	384.08	2.57404	Up	0	0
hsa-miR-181a-5p	23	938	8648	140.36	774.97	2.46501	Up	0	0
hsa-miR-181a-2-3p	22	947	8656	141.71	775.69	2.45254	Up	0	0
hsa-miR-15b-5p	22	1271	11228	190.2	1006.18	2.4033	Up	0	0
hsa-miR-15b-3p	22	1273	11205	190.49	1004.11	2.39813	Up	0	0
hsa-miR-26b-3p	22	2352	19705	351.96	1765.83	2.32686	Up	0	0
hsa-miR-26b-5p	21	2360	19715	353.16	1766.72	2.32268	Up	0	0
hsa-let-7d-5p	22	1340	10627	200.52	952.32	2.2477	Up	0	0
hsa-let-7d-3p	22	1346	10610	201.42	950.79	2.23892	Up	0	0
hsa-miR-652-5p	25	132	959	19.75	85.94	2.12148	Up	4.14944e-89	1.01345e-88
hsa-miR-652-3p	21	134	962	20.05	86.21	2.10425	Up	1.42685e-88	3.45918e-88
hsa-miR-27a-5p	22	1572	11026	235.24	988.07	2.07048	Up	0	0
hsa-miR-27a-3p	21	1575	11015	235.69	987.09	2.06629	Up	0	0
hsa-miR-128-2-5p	23	688	4487	102.95	402.09	1.96557	Up	0	0
hsa-miR-215-3p	23	1369	8441	204.86	756.42	1.88455	Up	0	0
hsa-miR-215-5p	21	1370	8432	205.01	755.62	1.88197	Up	0	0
hsa-miR-15a-3p	22	303	1826	45.34	163.63	1.85158	Up	1.78843e-143	5.04291e-143
hsa-miR-15a-5p	22	304	1819	45.49	163.01	1.84134	Up	5.6045e-142	1.56688e-141
hsa-miR-142-3p	23	1260	7313	188.55	655.34	1.7973	Up	0	0
hsa-miR-142-5p	21	1264	7320	189.15	655.97	1.7941	Up	0	0
hsa-miR-183-5p	22	8656	49002	1295.3	4391.22	1.76134	Up	0	0
hsa-miR-183-3p	22	8663	49014	1296.35	4392.29	1.76052	Up	0	0
hsa-miR-100-5p	22	1942	10438	290.6	935.38	1.68652	Up	0	0
hsa-miR-100-3p	22	1954	10428	292.4	934.49	1.67624	Up	0	0
hsa-miR-148b-5p	22	3420	18055	511.78	1617.96	1.66058	Up	0	0
hsa-miR-148b-3p	22	3415	18016	511.03	1614.47	1.65958	Up	0	0
hsa-miR-574-3p	22	505	2646	75.57	237.12	1.64973	Up	1.2013e-179	3.81283e-179
hsa-miR-574-5p	23	506	2643	75.72	236.85	1.64523	Up	7.84756e-179	2.47877e-178
hsa-miR-654-5p	22	198	1025	29.63	91.85	1.63222	Up	9.10526e-70	1.94858e-69
hsa-miR-654-3p	22	204	1030	30.53	92.3	1.5961	Up	3.5518e-68	7.47927e-68
hsa-miR-223-5p	22	22411	110025	3353.63	9859.68	1.55582	Up	0	0
hsa-miR-223-3p	22	22413	109918	3353.93	9850.09	1.55428	Up	0	0
hsa-miR-182-3p	21	15463	74973	2313.91	6718.56	1.53782	Up	0	0
hsa-miR-182-5p	24	15483	74926	2316.91	6714.35	1.53505	Up	0	0
hsa-let-7g-5p	22	21743	104723	3253.67	9384.55	1.52822	Up	0	0
hsa-let-7g-3p	21	21741	104693	3253.37	9381.86	1.52794	Up	0	0
hsa-miR-532-3p	22	2498	12016	373.81	1076.79	1.52636	Up	0	0
hsa-miR-532-5p	22	2500	12003	374.11	1075.63	1.52365	Up	0	0
hsa-miR-194-3p	22	1224	5278	183.16	472.98	1.36867	Up	1.39662e-279	5.84444e-279
hsa-miR-92a-1-5p	23	54657	226410	8178.98	20289.3	1.31073	Up	0	0
hsa-miR-92a-3p	22	54656	226321	8178.83	20281.3	1.31019	Up	0	0
hsa-miR-194-5p	22	1306	5265	195.43	471.81	1.27155	Up	1.22856e-252	4.77612e-252
hsa-miR-92a-2-5p	22	54780	219987	8197.39	19713.7	1.26596	Up	0	0
hsa-miR-106b-3p	22	10806	39664	1617.03	3554.41	1.13626	Up	0	0
hsa-miR-106b-5p	21	10808	39665	1617.33	3554.5	1.13603	Up	0	0
hsa-miR-25-5p	21	121478	431687	18178.2	38684.8	1.08956	Up	0	0
hsa-miR-25-3p	22	121470	431640	18177	38680.6	1.08949	Up	0	0
hsa-miR-150-3p	22	2735	9416	409.27	843.8	1.04385	Up	0	0
hsa-miR-150-5p	22	2737	9411	409.57	843.35	1.04202	Up	0	0
hsa-miR-206	22	868	2918	129.89	261.49	1.00947	Up	1.20988e-102	3.06907e-102
hsa-miR-619-3p	24	1925	0	288.06	0.09	-11.6442	Down	0	0
hsa-miR-619-5p	22	1925	0	288.06	0.09	-11.6442	Down	0	0
hsa-miR-3127-5p	23	1168	0	174.78	0.09	-10.9233	Down	0	0
hsa-miR-3127-3p	22	1168	0	174.78	0.09	-10.9233	Down	0	0
hsa-miR-370-3p	22	793	0	118.67	0.09	-10.3647	Down	0	0
hsa-miR-3163	22	679	1	101.61	0.09	-10.1408	Down	6.63578e-273	2.72482e-272
hsa-miR-1268a	18	679	1	101.61	0.09	-10.1408	Down	6.63578e-273	2.70789e-272
hsa-miR-6867-5p	23	657	0	98.31	0.09	-10.0932	Down	1.27634e-266	5.11314e-266
hsa-miR-6867-3p	21	656	0	98.17	0.09	-10.0911	Down	3.2398e-266	1.29003e-265
hsa-miR-134-5p	22	650	0	97.27	0.09	-10.0779	Down	8.6662e-264	3.42994e-263
hsa-miR-134-3p	23	648	1	96.97	0.09	-10.0734	Down	2.20182e-260	8.66225e-260
hsa-miR-31-3p	22	623	0	93.23	0.09	-10.0167	Down	7.25648e-253	2.8378e-252
hsa-miR-31-5p	21	621	1	92.93	0.09	-10.012	Down	1.76715e-249	6.82953e-249
hsa-miR-6514-5p	23	598	0	89.49	0.09	-9.95759	Down	9.4302e-243	3.62318e-242
hsa-miR-6514-3p	21	592	0	88.59	0.09	-9.943	Down	2.5225e-240	9.52461e-240
hsa-miR-627-5p	22	579	0	86.64	0.09	-9.91089	Down	4.58146e-235	1.71024e-234
hsa-miR-627-3p	20	579	0	86.64	0.09	-9.91089	Down	4.58146e-235	1.70058e-234
hsa-miR-4436a	21	522	0	78.11	0.09	-9.76137	Down	5.25358e-212	1.87587e-211
hsa-miR-370-5p	22	785	2	117.47	0.18	-9.35008	Down	0	0
hsa-miR-598-5p	23	378	0	56.56	0.09	-9.29564	Down	9.4604e-154	2.82522e-153
hsa-miR-598-3p	22	376	0	56.27	0.09	-9.28823	Down	6.09556e-153	1.80396e-152
hsa-miR-6815-5p	23	359	0	53.72	0.09	-9.22132	Down	4.59614e-146	1.33025e-145
hsa-miR-6815-3p	21	358	0	53.57	0.09	-9.21728	Down	1.16666e-145	3.3326e-145
hsa-miR-8086	22	357	0	53.42	0.09	-9.21324	Down	2.9614e-145	8.42268e-145
hsa-miR-4647	23	565	2	84.55	0.18	-8.87566	Down	1.25208e-224	4.62146e-224
hsa-miR-196a-5p	22	995	11	148.89	0.99	-7.2326	Down	0	0
hsa-miR-544a	22	36	0	5.39	0.09	-5.90422	Down	2.15088e-15	2.87221e-15
hsa-miR-1-3p	22	5171	171	773.8	15.32	-5.65847	Down	0	0
hsa-miR-1-5p	22	5177	172	774.7	15.41	-5.6517	Down	0	0
hsa-miR-3929	23	3031	163	453.56	14.61	-4.95627	Down	0	0
hsa-miR-9-3p	22	4501	247	673.54	22.13	-4.92769	Down	0	0
hsa-miR-9-5p	23	4485	252	671.14	22.58	-4.8935	Down	0	0
hsa-miR-500b-3p	20	806	65	120.61	5.82	-4.37319	Down	7.38898e-242	2.82242e-241
hsa-miR-500b-5p	18	807	66	120.76	5.91	-4.35284	Down	2.52606e-241	9.59319e-241
hsa-miR-5096	21	1528	151	228.65	13.53	-4.07891	Down	0	0
hsa-miR-331-5p	22	418	42	62.55	3.76	-4.05621	Down	3.79556e-119	1.01369e-118
hsa-miR-331-3p	21	414	42	61.95	3.76	-4.0423	Down	1.07462e-117	2.8241e-117
hsa-miR-200b-5p	22	9724	1122	1455.12	100.55	-3.85515	Down	0	0
hsa-miR-1301-3p	24	666	77	99.66	6.9	-3.85235	Down	8.53176e-181	2.76126e-180
hsa-miR-7854-3p	21	595	69	89.04	6.18	-3.84877	Down	1.47432e-161	4.46372e-161
hsa-miR-200b-3p	22	9712	1129	1453.32	101.17	-3.8445	Down	0	0
hsa-miR-1301-5p	19	666	78	99.66	6.99	-3.83365	Down	4.9438e-180	1.58443e-179
hsa-miR-1306-3p	18	1137	180	170.14	16.13	-3.3989	Down	3.4148e-273	1.41102e-272
hsa-miR-378c	25	19	3	2.84	0.27	-3.39486	Down	7.02308e-06	8.68957e-06
hsa-miR-1306-5p	22	1139	182	170.44	16.31	-3.38544	Down	1.38519e-272	5.58324e-272
hsa-miR-2115-3p	22	568	121	85	10.84	-2.9711	Down	3.88556e-119	1.03353e-118
hsa-miR-7110-3p	22	688	147	102.95	13.17	-2.96662	Down	1.12802e-143	3.19442e-143
hsa-miR-2115-5p	22	566	122	84.7	10.93	-2.95407	Down	5.83622e-118	1.53992e-117
hsa-miR-7110-5p	21	685	150	102.5	13.44	-2.93102	Down	4.05922e-141	1.12055e-140
hsa-miR-4433b-3p	21	11029	2555	1650.4	228.96	-2.84965	Down	0	0
hsa-miR-4433b-5p	21	11036	2569	1651.45	230.22	-2.84265	Down	0	0
hsa-miR-4433a-5p	21	11040	2571	1652.05	230.4	-2.84204	Down	0	0
hsa-miR-4433a-3p	21	11046	2574	1652.95	230.66	-2.8412	Down	0	0
hsa-miR-378d	20	17	4	2.54	0.36	-2.81876	Down	0.000118692	0.000145215
hsa-miR-185-3p	22	7999	1964	1196.99	176	-2.76576	Down	0	0
hsa-miR-185-5p	22	7977	1968	1193.69	176.36	-2.75883	Down	0	0
hsa-miR-326	20	521	132	77.96	11.83	-2.72028	Down	8.52228e-99	2.13708e-98
hsa-miR-218-5p	21	809	210	121.06	18.82	-2.68538	Down	5.53062e-150	1.62942e-149
hsa-miR-218-1-3p	22	809	212	121.06	19	-2.67165	Down	4.74762e-149	1.39249e-148
hsa-miR-218-2-3p	22	801	211	119.86	18.91	-2.66413	Down	4.36804e-147	1.27547e-146
hsa-miR-3529-3p	24	5348	1426	800.29	127.79	-2.64675	Down	0	0
hsa-miR-7-2-3p	22	5286	1418	791.01	127.07	-2.63807	Down	0	0
hsa-miR-3529-5p	22	5322	1430	796.39	128.15	-2.63564	Down	0	0
hsa-miR-7851-3p	22	613	167	91.73	14.97	-2.61532	Down	1.74408e-110	4.47603e-110
hsa-miR-552-5p	21	1081	326	161.76	29.21	-2.46932	Down	1.14236e-179	3.64335e-179
hsa-miR-4661-3p	22	518	157	77.51	14.07	-2.46176	Down	9.17068e-87	2.15955e-86
hsa-miR-431-5p	21	457	140	68.39	12.55	-2.4461	Down	3.81122e-76	8.37449e-76
hsa-miR-552-3p	21	1082	332	161.91	29.75	-2.44423	Down	1.80815e-177	5.65692e-177
hsa-miR-4661-5p	22	521	161	77.96	14.43	-2.43366	Down	5.5831e-86	1.31003e-85
hsa-miR-7-1-3p	22	5307	1649	794.15	147.77	-2.42606	Down	0	0
hsa-miR-7-5p	23	5278	1648	789.81	147.68	-2.41903	Down	0	0
hsa-miR-431-3p	22	452	142	67.64	12.73	-2.40964	Down	6.86978e-74	1.49452e-73
hsa-miR-381-3p	22	572	192	85.6	17.21	-2.31436	Down	3.5174e-88	8.49607e-88
hsa-miR-381-5p	22	569	191	85.15	17.12	-2.31432	Down	1.00376e-87	2.39806e-87
hsa-miR-200a-3p	22	2658	915	397.75	82	-2.27817	Down	0	0
hsa-miR-200a-5p	22	2663	918	398.5	82.26	-2.27632	Down	0	0
hsa-miR-140-3p	21	165118	56996	24708.6	5107.59	-2.2743	Down	0	0
hsa-miR-140-5p	22	165019	56979	24693.8	5106.06	-2.27387	Down	0	0
hsa-miR-224-5p	21	19	7	2.84	0.63	-2.17247	Down	0.000545406	0.000655085
hsa-miR-2110	22	2296	853	343.58	76.44	-2.16825	Down	0	0
hsa-miR-320b	22	4674	1779	699.43	159.42	-2.13335	Down	0	0
hsa-miR-378f	20	23	9	3.44	0.81	-2.08641	Down	0.000214344	0.000261269
hsa-miR-330-5p	22	426	172	63.75	15.41	-2.04856	Down	6.46576e-56	1.30307e-55
hsa-miR-1246	19	37563	15277	5621	1369.02	-2.03768	Down	0	0
hsa-miR-330-3p	23	430	176	64.35	15.77	-2.02876	Down	1.17745e-55	2.3657e-55
hsa-miR-19a-5p	22	900	376	134.68	33.69	-1.99914	Down	4.73594e-112	1.22985e-111
hsa-miR-19a-3p	23	899	376	134.53	33.69	-1.99754	Down	8.48536e-112	2.19484e-111
hsa-miR-21-5p	22	39751	16715	5948.42	1497.88	-1.98958	Down	0	0
hsa-miR-21-3p	21	39745	16713	5947.52	1497.7	-1.98954	Down	0	0
hsa-miR-200c-3p	23	1277	538	191.09	48.21	-1.98685	Down	9.29618e-157	2.80165e-156
hsa-miR-500a-3p	22	1447	617	216.53	55.29	-1.96948	Down	4.46056e-175	1.38235e-174
hsa-miR-200c-5p	22	1272	545	190.34	48.84	-1.96244	Down	2.40766e-153	7.15761e-153
hsa-miR-500a-5p	23	1447	624	216.53	55.92	-1.95313	Down	6.13056e-173	1.88214e-172
hsa-miR-516b-5p	22	653	293	97.72	26.26	-1.89579	Down	1.04172e-75	2.28136e-75
hsa-miR-516b-3p	18	652	293	97.57	26.26	-1.89357	Down	1.82726e-75	3.9884e-75
hsa-miR-184	22	8787	3958	1314.9	354.69	-1.89032	Down	0	0
hsa-miR-378a-5p	22	8200	3926	1227.06	351.82	-1.8023	Down	0	0
hsa-miR-378a-3p	22	8205	3933	1227.81	352.45	-1.8006	Down	0	0
hsa-miR-432-3p	21	1352	652	202.32	58.43	-1.79186	Down	6.0386e-142	1.68108e-141
hsa-miR-432-5p	23	1355	656	202.76	58.79	-1.78613	Down	1.44369e-141	4.00213e-141
hsa-miR-4326	20	721	365	107.89	32.71	-1.72176	Down	4.89916e-72	1.06229e-71
hsa-miR-146b-3p	22	14759	7500	2208.57	672.1	-1.71636	Down	0	0
hsa-miR-146b-5p	22	14766	7538	2209.61	675.5	-1.70976	Down	0	0
hsa-miR-320c	20	982	508	146.95	45.52	-1.69075	Down	1.12323e-94	2.76391e-94
hsa-miR-320a	22	65670	34555	9826.99	3096.58	-1.66607	Down	0	0
hsa-miR-192-3p	22	13611	7659	2036.78	686.35	-1.56927	Down	0	0
hsa-miR-103a-3p	23	1730	976	258.88	87.46	-1.56559	Down	4.9801e-146	1.43506e-145
hsa-miR-192-5p	21	13611	7691	2036.78	689.21	-1.56327	Down	0	0
hsa-miR-103a-2-5p	23	1711	976	256.04	87.46	-1.54967	Down	4.8008e-142	1.34792e-141
hsa-miR-3591-3p	22	991334	567974	148345	50897.9	-1.54328	Down	0	0
hsa-miR-3591-5p	23	990660	567914	148244	50892.5	-1.54245	Down	0	0
hsa-miR-122-3p	22	957935	553037	143347	49559.3	-1.53229	Down	0	0
hsa-miR-122-5p	22	957937	553108	143348	49565.7	-1.5321	Down	0	0
hsa-miR-20b-5p	23	785	476	117.47	42.66	-1.46134	Down	3.71696e-60	7.58398e-60
hsa-miR-20b-3p	22	778	474	116.42	42.48	-1.45448	Down	3.56344e-59	7.24824e-59
hsa-miR-361-5p	22	7465	4682	1117.08	419.57	-1.41275	Down	0	0
hsa-miR-361-3p	23	7461	4688	1116.48	420.11	-1.41012	Down	0	0
hsa-miR-1290	19	4288	2703	641.66	242.22	-1.40549	Down	3.19384e-299	1.36257e-298
hsa-miR-5010-3p	22	191	123	28.58	11.02	-1.37488	Down	1.92026e-14	2.53336e-14
hsa-miR-5010-5p	22	190	124	28.43	11.11	-1.35556	Down	4.61644e-14	6.05389e-14
hsa-miR-409-5p	23	318	210	47.59	18.82	-1.33839	Down	4.97394e-22	7.0277e-22
hsa-miR-409-3p	22	319	212	47.74	19	-1.3292	Down	7.56326e-22	1.06632e-21
hsa-miR-127-5p	22	1884	1265	281.93	113.36	-1.31443	Down	3.71382e-118	9.83863e-118
hsa-miR-127-3p	22	1877	1274	280.88	114.17	-1.29877	Down	2.71028e-115	7.09424e-115
hsa-miR-17-3p	22	3534	2411	528.83	216.06	-1.29137	Down	4.08606e-213	1.48317e-212
hsa-miR-17-5p	23	3533	2415	528.69	216.42	-1.28859	Down	3.07224e-212	1.10298e-211
hsa-miR-495-5p	22	621	435	92.93	38.98	-1.25341	Down	4.8314e-37	8.28781e-37
hsa-miR-495-3p	22	621	435	92.93	38.98	-1.25341	Down	4.8314e-37	8.26622e-37
hsa-miR-425-3p	22	18835	13568	2818.51	1215.87	-1.21294	Down	0	0
hsa-miR-425-5p	23	18803	13579	2813.72	1216.86	-1.20932	Down	0	0
hsa-miR-941	23	4074	3113	609.64	278.97	-1.12785	Down	5.30178e-192	1.76816e-191
hsa-miR-7706	24	1349	1043	201.87	93.47	-1.11085	Down	4.11444e-63	8.5274e-63
hsa-miR-24-2-5p	22	11262	9111	1685.27	816.46	-1.04553	Down	0	0
novel_miRNA_2	19	962	786	143.96	70.44	-1.0312	Down	9.55438e-40	1.6784e-39
hsa-miR-24-1-5p	22	11253	9210	1683.92	825.34	-1.02876	Down	0	0
hsa-miR-24-3p	22	11246	9214	1682.87	825.69	-1.02725	Down	0	0
hsa-miR-3074-3p	22	11371	9320	1701.58	835.19	-1.0267	Down	0	0
hsa-miR-3074-5p	21	11385	9363	1703.67	839.05	-1.02182	Down	0	0
hsa-miR-222-5p	22	2267	1871	339.24	167.67	-1.01668	Down	8.96112e-89	2.18054e-88
hsa-miR-130a-3p	22	345	288	51.63	25.81	-1.00028	Down	1.66783e-14	2.20476e-14
