# Supplementary material for: Comprehensive microRNA profiling reveals potential augmentation of the IL1 pathway in rheumatic heart valve disease
Source: BMC Cardiovasc Disord. 2018 Mar 16;18:53. doi: 10.1186/s12872-018-0788-2 (PMC5857082; doi:10.1186/s12872-018-0788-2)
Supplement: Supplementary file 2 — Table S2. Different miRNAs expression in mild-to-moderate mitral stenosis patient LM2 and their expression fold of change compare to NC healthy control individual. (XLSX 45 kb) [file 12872_2018_788_MOESM2_ESM.xlsx]

## Sheet: Table S2.LM2-VS-NC.GeneDiffExp
geneID	geneLength	LM2-Expression	NC-Expression	LM2-TPM	NC-TPM	log2 Ratio(NC/LM2)	Up-Down-Regulation(NC/LM2)	P-value	FDR
hsa-miR-30b-5p	22	1	843	0.09	75.54	9.7131	Up	5.75818e-285	3.21808e-284
hsa-miR-30b-3p	22	0	842	0.09	75.45	9.71138	Up	2.74356e-287	1.54576e-286
hsa-miR-18a-3p	23	0	835	0.09	74.83	9.69948	Up	6.61194e-285	3.66566e-284
hsa-miR-18a-5p	23	0	828	0.09	74.2	9.68728	Up	1.59347e-282	8.7641e-282
hsa-miR-219a-5p	21	1	628	0.09	56.28	9.28848	Up	6.23476e-212	3.00048e-211
hsa-miR-219a-1-3p	22	0	627	0.09	56.19	9.28617	Up	3.98306e-214	1.93025e-213
hsa-miR-107	23	0	486	0.09	43.55	8.91853	Up	3.80902e-166	1.56192e-165
hsa-miR-766-3p	22	0	455	0.09	40.77	8.82337	Up	1.34815e-155	5.33867e-155
hsa-miR-766-5p	22	0	454	0.09	40.68	8.82018	Up	2.95138e-155	1.16211e-154
hsa-miR-3656	17	1	415	0.09	37.19	8.69077	Up	1.25094e-139	4.68597e-139
hsa-miR-1273h-3p	22	0	373	0.09	33.43	8.537	Up	1.07981e-127	3.91785e-127
hsa-miR-1273h-5p	21	0	372	0.09	33.34	8.53311	Up	2.36394e-127	8.53235e-127
hsa-miR-3177-5p	23	0	368	0.09	32.98	8.51745	Up	5.42984e-126	1.92968e-125
hsa-miR-4326	20	1	365	0.09	32.71	8.50559	Up	1.13837e-122	3.96427e-122
hsa-miR-3177-3p	21	0	364	0.09	32.62	8.50162	Up	1.24721e-124	4.38739e-124
hsa-miR-4685-3p	22	0	321	0.09	28.77	8.32042	Up	5.34958e-110	1.76536e-109
hsa-miR-4685-5p	26	0	319	0.09	28.59	8.31137	Up	2.56386e-109	8.34157e-109
hsa-miR-1285-5p	21	0	318	0.09	28.5	8.30682	Up	5.61286e-109	1.80917e-108
hsa-miR-1285-3p	22	0	317	0.09	28.41	8.30226	Up	1.22877e-108	3.94231e-108
hsa-miR-365a-5p	23	0	316	0.09	28.32	8.29768	Up	2.69004e-108	8.51232e-108
hsa-miR-1260b	19	0	315	0.09	28.23	8.29309	Up	5.88908e-108	1.85506e-107
hsa-miR-365a-3p	22	0	312	0.09	27.96	8.27922	Up	6.1789e-107	1.9031e-106
hsa-miR-514a-5p	23	0	304	0.09	27.24	8.24159	Up	3.25998e-104	9.77994e-104
hsa-miR-514a-3p	21	1	303	0.09	27.15	8.23681	Up	1.18569e-101	3.46701e-101
hsa-miR-130a-5p	22	0	297	0.09	26.62	8.20837	Up	7.85652e-102	2.31684e-101
hsa-miR-516b-5p	22	0	293	0.09	26.26	8.18873	Up	1.8046e-100	5.21079e-100
hsa-miR-516b-3p	18	0	293	0.09	26.26	8.18873	Up	1.8046e-100	5.18917e-100
hsa-miR-130a-3p	22	0	288	0.09	25.81	8.16379	Up	9.07446e-99	2.55634e-98
hsa-miR-1323	22	0	283	0.09	25.36	8.13841	Up	4.5631e-97	1.28025e-96
hsa-miR-3120-5p	21	0	250	0.09	22.4	7.95936	Up	7.74038e-86	2.07107e-85
hsa-miR-3120-3p	21	0	249	0.09	22.31	7.95355	Up	1.69453e-85	4.51658e-85
hsa-miR-214-5p	22	0	244	0.09	21.87	7.92481	Up	8.52098e-84	2.24526e-83
hsa-miR-214-3p	22	0	244	0.09	21.87	7.92481	Up	8.52098e-84	2.23676e-83
hsa-miR-660-3p	21	0	241	0.09	21.6	7.90689	Up	8.94032e-83	2.32919e-82
hsa-miR-660-5p	22	0	240	0.09	21.51	7.90087	Up	1.95723e-82	5.08e-82
hsa-miR-151b	18	1	235	0.09	21.06	7.87036	Up	1.27157e-78	3.16977e-78
hsa-miR-3150a-3p	22	0	235	0.09	21.06	7.87036	Up	9.84194e-81	2.51678e-80
hsa-miR-3150b-5p	22	0	234	0.09	20.97	7.86419	Up	2.15462e-80	5.46942e-80
hsa-miR-3150b-3p	21	0	233	0.09	20.88	7.85798	Up	4.7169e-80	1.193e-79
hsa-miR-3150a-5p	22	0	232	0.09	20.79	7.85175	Up	1.03263e-79	2.60223e-79
hsa-miR-1228-3p	20	0	225	0.09	20.16	7.80735	Up	2.48862e-77	6.11565e-77
hsa-miR-1228-5p	21	0	223	0.09	19.98	7.79442	Up	1.19271e-76	2.90017e-76
hsa-miR-5009-3p	22	0	221	0.09	19.8	7.78136	Up	5.71626e-76	1.38027e-75
hsa-miR-5009-5p	24	0	219	0.09	19.63	7.76892	Up	2.7396e-75	6.56935e-75
hsa-miR-324-3p	20	0	209	0.09	18.73	7.70121	Up	6.92734e-72	1.63845e-71
hsa-miR-324-5p	23	0	204	0.09	18.28	7.66613	Up	3.48342e-70	8.15544e-70
hsa-miR-511-3p	20	0	203	0.09	18.19	7.659	Up	7.62596e-70	1.77939e-69
hsa-miR-499b-5p	21	0	200	0.09	17.92	7.63743	Up	8.00126e-69	1.84829e-68
hsa-miR-499b-3p	22	0	199	0.09	17.83	7.63017	Up	1.75164e-68	4.0195e-68
hsa-miR-499a-3p	22	0	199	0.09	17.83	7.63017	Up	1.75164e-68	4.00624e-68
hsa-miR-4491	22	0	196	0.09	17.56	7.60815	Up	1.83785e-67	4.16219e-67
hsa-miR-103b	23	5	975	0.45	87.37	7.60107	Up	0	0
hsa-miR-381-3p	22	0	192	0.09	17.21	7.57911	Up	4.22144e-66	9.52918e-66
hsa-miR-499a-5p	21	0	192	0.09	17.21	7.57911	Up	4.22144e-66	9.49824e-66
hsa-miR-381-5p	22	1	191	0.09	17.12	7.57154	Up	9.7312e-64	2.14086e-63
hsa-miR-4454	20	0	191	0.09	17.12	7.57154	Up	9.24164e-66	2.07264e-65
hsa-miR-5588-5p	21	0	189	0.09	16.94	7.55629	Up	4.4292e-65	9.86957e-65
hsa-miR-29c-3p	22	3	556	0.27	49.82	7.52762	Up	2.7016e-183	1.20013e-182
hsa-miR-1254	24	0	185	0.09	16.58	7.5253	Up	1.01737e-63	2.23112e-63
hsa-miR-3122	22	0	183	0.09	16.4	7.50956	Up	4.87588e-63	1.05924e-62
hsa-miR-1306-5p	22	0	182	0.09	16.31	7.50162	Up	1.06743e-62	2.31166e-62
hsa-miR-1306-3p	18	0	180	0.09	16.13	7.48561	Up	5.11584e-62	1.10102e-61
hsa-miR-5588-3p	19	0	179	0.09	16.04	7.47753	Up	1.11996e-61	2.39548e-61
hsa-miR-330-3p	23	0	176	0.09	15.77	7.45304	Up	1.17508e-60	2.46767e-60
hsa-miR-3908	22	1	172	0.09	15.41	7.41973	Up	2.5635e-57	5.22502e-57
hsa-miR-330-5p	22	0	172	0.09	15.41	7.41973	Up	2.6991e-59	5.63396e-59
hsa-miR-6805-5p	22	0	171	0.09	15.32	7.41128	Up	5.90892e-59	1.22969e-58
hsa-miR-6805-3p	23	0	168	0.09	15.05	7.38562	Up	6.19972e-58	1.27113e-57
hsa-miR-6515-3p	20	0	167	0.09	14.97	7.37793	Up	1.35725e-57	2.77455e-57
hsa-miR-6515-5p	21	0	165	0.09	14.79	7.36048	Up	6.50482e-57	1.31808e-56
hsa-miR-205-5p	22	0	161	0.09	14.43	7.32493	Up	1.49413e-55	2.98395e-55
hsa-miR-329-3p	22	0	159	0.09	14.25	7.30682	Up	7.16082e-55	1.42599e-54
hsa-miR-329-5p	23	0	158	0.09	14.16	7.29768	Up	1.56766e-54	3.11285e-54
hsa-miR-205-3p	21	0	158	0.09	14.16	7.29768	Up	1.56766e-54	3.10396e-54
novel_miRNA_2	19	5	786	0.45	70.44	7.29033	Up	3.80686e-257	1.96877e-256
hsa-miR-548ad-3p	22	0	150	0.09	13.44	7.22239	Up	8.27092e-52	1.60553e-51
hsa-miR-141-3p	22	0	150	0.09	13.44	7.22239	Up	8.27092e-52	1.60105e-51
hsa-miR-548ad-5p	20	0	147	0.09	13.17	7.19311	Up	8.67796e-51	1.66588e-50
hsa-miR-181d-5p	23	1	146	0.09	13.08	7.18322	Up	1.53603e-48	2.80123e-48
hsa-miR-181d-3p	21	0	145	0.09	12.99	7.17326	Up	4.15904e-50	7.96192e-50
hsa-miR-3940-3p	22	0	145	0.09	12.99	7.17326	Up	4.15904e-50	7.93999e-50
hsa-miR-3940-5p	20	0	144	0.09	12.9	7.16323	Up	9.10504e-50	1.72871e-49
hsa-miR-4448	20	1	144	0.09	12.9	7.16323	Up	7.26274e-48	1.31412e-47
hsa-miR-136-3p	22	0	144	0.09	12.9	7.16323	Up	9.10504e-50	1.72399e-49
hsa-miR-6721-5p	23	0	144	0.09	12.9	7.16323	Up	9.10504e-50	1.71929e-49
hsa-miR-642a-3p	22	0	144	0.09	12.9	7.16323	Up	9.10504e-50	1.71462e-49
hsa-miR-642b-3p	22	0	143	0.09	12.81	7.15313	Up	1.99329e-49	3.74349e-49
hsa-miR-581	21	0	143	0.09	12.81	7.15313	Up	1.99329e-49	3.73337e-49
hsa-miR-642b-5p	22	0	143	0.09	12.81	7.15313	Up	1.99329e-49	3.72331e-49
hsa-miR-4745-3p	23	0	143	0.09	12.81	7.15313	Up	1.99329e-49	3.7133e-49
hsa-miR-136-5p	23	0	143	0.09	12.81	7.15313	Up	1.99329e-49	3.70334e-49
hsa-miR-642a-5p	22	0	142	0.09	12.73	7.14409	Up	4.36372e-49	8.08572e-49
hsa-miR-6734-3p	23	0	142	0.09	12.73	7.14409	Up	4.36372e-49	8.06415e-49
hsa-miR-4746-5p	23	0	142	0.09	12.73	7.14409	Up	4.36372e-49	8.04271e-49
hsa-miR-4999-5p	21	0	141	0.09	12.64	7.13386	Up	9.55312e-49	1.75141e-48
hsa-miR-4745-5p	23	0	141	0.09	12.64	7.13386	Up	9.55312e-49	1.74678e-48
hsa-miR-4999-3p	20	0	139	0.09	12.46	7.11316	Up	4.57848e-48	8.32779e-48
hsa-miR-502-3p	22	1	138	0.09	12.37	7.1027	Up	7.66848e-46	1.35914e-45
hsa-miR-548l	22	0	138	0.09	12.37	7.1027	Up	1.00233e-47	1.80889e-47
hsa-miR-6734-5p	23	0	138	0.09	12.37	7.1027	Up	1.00233e-47	1.80419e-47
hsa-miR-103a-2-5p	23	7	976	0.64	87.46	7.09441	Up	0	0
hsa-miR-103a-3p	23	7	976	0.64	87.46	7.09441	Up	0	0
hsa-miR-4746-3p	21	0	137	0.09	12.28	7.09217	Up	2.1943e-47	3.93951e-47
hsa-miR-502-5p	21	1	137	0.09	12.28	7.09217	Up	1.66687e-45	2.9393e-45
hsa-miR-6866-5p	23	0	130	0.09	11.65	7.01619	Up	5.28826e-45	9.30143e-45
hsa-miR-365b-5p	22	0	128	0.09	11.47	6.99372	Up	2.53448e-44	4.42417e-44
hsa-miR-590-5p	22	0	128	0.09	11.47	6.99372	Up	2.53448e-44	4.41305e-44
hsa-miR-6859-3p	23	0	128	0.09	11.47	6.99372	Up	2.53448e-44	4.40199e-44
hsa-miR-3913-5p	22	0	128	0.09	11.47	6.99372	Up	2.53448e-44	4.39099e-44
hsa-miR-6866-3p	22	0	128	0.09	11.47	6.99372	Up	2.53448e-44	4.38004e-44
hsa-miR-365b-3p	22	0	128	0.09	11.47	6.99372	Up	2.53448e-44	4.36914e-44
hsa-miR-3913-3p	22	0	127	0.09	11.38	6.98236	Up	5.5485e-44	9.4941e-44
hsa-miR-6859-5p	23	0	126	0.09	11.29	6.9709	Up	1.21469e-43	2.06318e-43
hsa-miR-19a-3p	23	3	376	0.27	33.69	6.96322	Up	1.50683e-122	5.22116e-122
hsa-miR-19a-5p	22	3	376	0.27	33.69	6.96322	Up	1.50683e-122	5.19518e-122
hsa-miR-3164	22	1	122	0.09	10.93	6.92415	Up	1.8921e-40	3.1369e-40
hsa-miR-590-3p	21	0	120	0.09	10.75	6.9002	Up	1.33719e-41	2.24375e-41
hsa-miR-6884-3p	23	0	120	0.09	10.75	6.9002	Up	1.33719e-41	2.23833e-41
hsa-miR-6884-5p	22	0	119	0.09	10.66	6.88807	Up	2.92738e-41	4.87662e-41
hsa-miR-29c-5p	22	5	566	0.45	50.72	6.81649	Up	5.4456e-183	2.38848e-182
hsa-miR-6127	19	0	112	0.09	10.04	6.80162	Up	7.05496e-39	1.15855e-38
hsa-miR-1270	23	0	110	0.09	9.86	6.77552	Up	3.3812e-38	5.52635e-38
hsa-miR-511-5p	21	2	195	0.18	17.47	6.60074	Up	2.33534e-63	5.08928e-63
hsa-miR-548o-5p	22	0	96	0.09	8.6	6.57827	Up	1.96382e-33	3.09302e-33
hsa-miR-548o-3p	22	0	90	0.09	8.07	6.4865	Up	2.16186e-31	3.32926e-31
hsa-miR-133a-5p	22	0	90	0.09	8.07	6.4865	Up	2.16186e-31	3.32188e-31
hsa-miR-133a-3p	22	0	89	0.09	7.98	6.47032	Up	4.73278e-31	7.25623e-31
hsa-miR-8485	21	6	536	0.55	48.03	6.44836	Up	3.30948e-171	1.39846e-170
hsa-miR-4676-5p	21	0	87	0.09	7.8	6.43741	Up	2.26826e-30	3.45473e-30
hsa-miR-4511	22	0	86	0.09	7.71	6.42066	Up	4.9657e-30	7.5136e-30
hsa-miR-4676-3p	22	0	86	0.09	7.71	6.42066	Up	4.9657e-30	7.49723e-30
hsa-miR-6516-5p	22	0	85	0.09	7.62	6.40372	Up	1.0871e-29	1.63065e-29
hsa-miR-6516-3p	22	0	82	0.09	7.35	6.35168	Up	1.1406e-28	1.69258e-28
hsa-miR-1538	23	0	82	0.09	7.35	6.35168	Up	1.1406e-28	1.68896e-28
hsa-miR-548ar-5p	21	0	80	0.09	7.17	6.3159	Up	5.46648e-28	8.026e-28
hsa-miR-8072	20	0	80	0.09	7.17	6.3159	Up	5.46648e-28	8.00903e-28
hsa-miR-548ar-3p	21	0	79	0.09	7.08	6.29768	Up	1.19673e-27	1.74965e-27
hsa-miR-1301-5p	19	0	78	0.09	6.99	6.27922	Up	2.6199e-27	3.80627e-27
hsa-miR-1301-3p	24	1	77	0.09	6.9	6.26053	Up	2.48754e-25	3.5617e-25
hsa-miR-7854-3p	21	0	69	0.09	6.18	6.10154	Up	3.02604e-24	4.27097e-24
hsa-miR-500b-5p	18	0	66	0.09	5.91	6.03709	Up	3.17496e-23	4.43598e-23
hsa-miR-500b-3p	20	0	65	0.09	5.82	6.01495	Up	6.95068e-23	9.69179e-23
hsa-miR-641	24	0	61	0.09	5.47	5.92547	Up	1.59654e-21	2.2128e-21
hsa-miR-3675-3p	22	0	54	0.09	4.84	5.74894	Up	3.84764e-19	5.22826e-19
hsa-miR-3675-5p	23	0	53	0.09	4.75	5.72186	Up	8.4233e-19	1.14234e-18
hsa-miR-3200-3p	22	0	48	0.09	4.3	5.57827	Up	4.23566e-17	5.72186e-17
hsa-miR-3200-5p	22	0	47	0.09	4.21	5.54775	Up	9.27278e-17	1.24777e-16
hsa-miR-552-5p	21	7	326	0.64	29.21	5.51225	Up	1.30567e-99	3.72359e-99
hsa-miR-1273d	25	0	44	0.09	3.94	5.45213	Up	9.72912e-16	1.30412e-15
hsa-miR-331-5p	22	0	42	0.09	3.76	5.38466	Up	4.66282e-15	6.20218e-15
hsa-miR-331-3p	21	0	42	0.09	3.76	5.38466	Up	4.66282e-15	6.1903e-15
hsa-miR-7851-3p	22	4	167	0.36	14.97	5.37793	Up	4.24502e-51	8.19443e-51
hsa-miR-552-3p	21	8	332	0.73	29.75	5.34885	Up	3.12124e-100	8.9381e-100
hsa-miR-141-5p	22	4	146	0.36	13.08	5.18322	Up	3.52226e-44	6.0419e-44
hsa-miR-203a-3p	22	9	322	0.82	28.86	5.1373	Up	1.24736e-95	3.47157e-95
hsa-miR-4523	21	0	30	0.09	2.69	4.90154	Up	5.65072e-11	7.31953e-11
hsa-miR-203a-5p	25	14	327	1.27	29.3	4.528	Up	2.57528e-91	6.9987e-91
hsa-miR-3909	22	0	21	0.09	1.88	4.38466	Up	6.52674e-08	8.22369e-08
hsa-miR-95-5p	21	6	125	0.55	11.2	4.34792	Up	4.65714e-35	7.47083e-35
hsa-miR-95-3p	22	7	122	0.64	10.93	4.09408	Up	4.31716e-33	6.76876e-33
hsa-miR-3064-5p	21	0	17	0.09	1.52	4.078	Up	1.49916e-06	1.83879e-06
hsa-miR-3064-3p	23	0	17	0.09	1.52	4.078	Up	1.49916e-06	1.83554e-06
hsa-miR-203b-3p	23	22	318	2	28.5	3.83289	Up	2.05866e-80	5.24504e-80
hsa-miR-203b-5p	22	25	317	2.27	28.41	3.64563	Up	1.97584e-77	4.8902e-77
hsa-miR-6130	19	11	138	1	12.37	3.62877	Up	1.94057e-34	3.09153e-34
hsa-miR-4510	22	4	44	0.36	3.94	3.45213	Up	1.93345e-11	2.50913e-11
hsa-miR-589-5p	22	211	1782	19.18	159.69	3.0576	Up	0	0
hsa-miR-589-3p	24	212	1779	19.27	159.42	3.0484	Up	0	0
hsa-miR-34c-5p	23	313	2467	28.45	221.08	2.95807	Up	0	0
hsa-miR-34c-3p	22	316	2464	28.72	220.81	2.94268	Up	0	0
hsa-miR-144-5p	22	458	3309	41.63	296.53	2.83248	Up	0	0
hsa-miR-144-3p	20	461	3297	41.91	295.45	2.81755	Up	0	0
hsa-miR-576-3p	22	143	975	13	87.37	2.74863	Up	4.12466e-186	1.8561e-185
hsa-miR-576-5p	22	146	983	13.27	88.09	2.73081	Up	1.76107e-186	7.97662e-186
hsa-miR-374a-5p	22	820	5372	74.54	481.4	2.69115	Up	0	0
hsa-miR-374a-3p	22	826	5354	75.08	479.79	2.6759	Up	0	0
hsa-miR-215-5p	21	1383	8432	125.72	755.62	2.58745	Up	0	0
hsa-miR-215-3p	23	1406	8441	127.81	756.42	2.56519	Up	0	0
hsa-miR-744-5p	22	298	1647	27.09	147.59	2.44576	Up	6.44752e-280	3.49073e-279
hsa-miR-4508	17	115	628	10.45	56.28	2.42912	Up	3.7961e-107	1.17442e-106
hsa-miR-744-3p	22	302	1645	27.45	147.41	2.42496	Up	3.40592e-277	1.77466e-276
hsa-miR-125b-1-3p	22	198	987	18	88.45	2.29687	Up	3.14636e-158	1.25312e-157
hsa-miR-155-3p	22	207	1012	18.82	90.69	2.26868	Up	3.66476e-160	1.49393e-159
hsa-miR-125b-5p	22	203	982	18.45	88	2.25388	Up	2.13914e-154	8.32822e-154
hsa-miR-155-5p	23	210	1011	19.09	90.6	2.24669	Up	2.13604e-158	8.55651e-158
hsa-miR-125b-2-3p	22	197	925	17.91	82.89	2.21043	Up	1.12047e-142	4.24309e-142
hsa-miR-199b-3p	22	399	1847	36.27	165.52	2.19016	Up	3.39594e-280	1.85306e-279
hsa-miR-199b-5p	23	404	1852	36.72	165.96	2.1762	Up	4.71864e-279	2.5154e-278
hsa-let-7g-3p	21	23480	104693	2134.36	9381.86	2.13607	Up	0	0
hsa-let-7g-5p	22	23514	104723	2137.45	9384.55	2.1344	Up	0	0
hsa-miR-126-5p	21	4000	17563	363.6	1573.87	2.11389	Up	0	0
hsa-miR-126-3p	22	4004	17561	363.97	1573.7	2.11227	Up	0	0
hsa-miR-150-5p	22	2153	9411	195.71	843.35	2.10741	Up	0	0
hsa-miR-150-3p	22	2163	9416	196.62	843.8	2.10149	Up	0	0
hsa-miR-181b-5p	23	217	930	19.73	83.34	2.07862	Up	1.8351e-134	6.83723e-134
hsa-miR-181b-3p	21	217	926	19.73	82.98	2.07237	Up	1.82292e-133	6.75552e-133
hsa-miR-181b-2-3p	20	217	921	19.73	82.53	2.06453	Up	3.20006e-132	1.1796e-131
hsa-miR-92b-3p	22	536	2252	48.72	201.81	2.05041	Up	0	0
hsa-miR-106b-5p	21	9539	39665	867.11	3554.5	2.03536	Up	0	0
hsa-miR-106b-3p	22	9539	39664	867.11	3554.41	2.03532	Up	0	0
hsa-miR-92b-5p	22	546	2248	49.63	201.45	2.02114	Up	0	0
hsa-miR-206	22	754	2918	68.54	261.49	1.93174	Up	0	0
hsa-miR-378g	20	23	88	2.09	7.89	1.91652	Up	4.8799e-13	6.40487e-13
hsa-miR-1180-5p	21	788	3002	71.63	269.02	1.90908	Up	0	0
hsa-miR-1180-3p	22	794	3014	72.18	270.09	1.90377	Up	0	0
hsa-miR-584-3p	22	1698	6431	154.35	576.3	1.90061	Up	0	0
hsa-miR-584-5p	22	1697	6421	154.26	575.41	1.89923	Up	0	0
hsa-miR-532-5p	22	3250	12003	295.43	1075.63	1.86429	Up	0	0
hsa-miR-532-3p	22	3274	12016	297.61	1076.79	1.85524	Up	0	0
hsa-miR-196b-3p	22	161	576	14.64	51.62	1.81801	Up	1.20167e-72	2.8519e-72
hsa-miR-335-5p	23	250	885	22.73	79.31	1.80291	Up	1.31931e-109	4.31266e-109
hsa-miR-196b-5p	22	162	569	14.73	50.99	1.79146	Up	1.26645e-70	2.97508e-70
hsa-miR-335-3p	22	254	887	23.09	79.49	1.78351	Up	1.64598e-108	5.25652e-108
hsa-miR-10b-5p	23	27951	94241	2540.78	8445.22	1.73286	Up	0	0
hsa-miR-10b-3p	22	27955	94196	2541.14	8441.19	1.73197	Up	0	0
hsa-miR-30c-2-3p	22	775	2589	70.45	232.01	1.71952	Up	3.5205e-300	2.01629e-299
hsa-miR-30c-5p	23	778	2572	70.72	230.48	1.70445	Up	3.19078e-295	1.81247e-294
hsa-miR-3158-3p	22	2422	7970	220.16	714.22	1.69782	Up	0	0
hsa-miR-3158-5p	21	2426	7963	220.53	713.59	1.69412	Up	0	0
hsa-miR-30a-3p	22	2946	9474	267.79	848.99	1.66465	Up	0	0
hsa-miR-30a-5p	22	2953	9466	268.43	848.28	1.65999	Up	0	0
hsa-miR-30c-1-3p	22	821	2569	74.63	230.22	1.62519	Up	4.4667e-279	2.39955e-278
hsa-miR-183-3p	22	16512	49014	1500.96	4392.29	1.54909	Up	0	0
hsa-miR-183-5p	22	16532	49002	1502.78	4391.22	1.54699	Up	0	0
hsa-miR-486-3p	21	502350	1462248	45664.2	131037	1.52083	Up	0	0
hsa-miR-486-5p	22	502360	1462275	45665.1	131039	1.52083	Up	0	0
hsa-miR-26b-3p	22	6877	19705	625.13	1765.83	1.49812	Up	0	0
hsa-miR-26b-5p	21	6889	19715	626.22	1766.72	1.49633	Up	0	0
hsa-miR-142-5p	21	2669	7320	242.62	655.97	1.43493	Up	0	0
hsa-miR-142-3p	23	2682	7313	243.8	655.34	1.42655	Up	0	0
hsa-miR-7641	19	1368	3663	124.35	328.25	1.40039	Up	0	0
hsa-miR-363-5p	22	1171	3102	106.45	277.98	1.38481	Up	1.77334e-278	9.38109e-278
hsa-miR-363-3p	22	1171	3099	106.45	277.71	1.3834	Up	7.12158e-278	3.73883e-277
hsa-miR-4419a	17	82	214	7.45	19.18	1.36429	Up	1.93898e-20	2.67671e-20
hsa-miR-101-5p	22	5316	13809	483.23	1237.47	1.35661	Up	0	0
hsa-miR-101-3p	21	5320	13802	483.59	1236.84	1.3548	Up	0	0
hsa-miR-501-3p	22	403	1041	36.63	93.29	1.3487	Up	8.07132e-92	2.20214e-91
hsa-miR-1260a	18	190	488	17.27	43.73	1.34036	Up	1.12834e-43	1.92597e-43
hsa-miR-27b-3p	21	2199	5648	199.89	506.13	1.3403	Up	0	0
hsa-miR-501-5p	22	404	1032	36.72	92.48	1.33258	Up	9.45616e-90	2.54985e-89
hsa-miR-27b-5p	22	2223	5659	202.07	507.12	1.32747	Up	0	0
hsa-miR-199a-5p	23	795	2021	72.27	181.11	1.3254	Up	8.05642e-173	3.44636e-172
hsa-miR-199a-3p	22	791	2005	71.9	179.67	1.32129	Up	8.12736e-171	3.41349e-170
hsa-miR-15a-3p	22	725	1826	65.9	163.63	1.31209	Up	1.93514e-154	7.57656e-154
hsa-miR-15a-5p	22	723	1819	65.72	163.01	1.31056	Up	1.23161e-153	4.76818e-153
hsa-miR-93-5p	23	2386	5940	216.89	532.3	1.29528	Up	0	0
hsa-miR-93-3p	22	2396	5942	217.8	532.48	1.28972	Up	0	0
hsa-let-7i-3p	22	51495	127679	4680.96	11441.7	1.28943	Up	0	0
hsa-let-7i-5p	22	51527	127683	4683.87	11442.1	1.28858	Up	0	0
hsa-miR-29b-2-5p	22	853	2093	77.54	187.56	1.27434	Up	1.25559e-170	5.24173e-170
hsa-miR-29b-1-5p	24	855	2091	77.72	187.38	1.26961	Up	1.06767e-169	4.40413e-169
hsa-miR-29b-3p	23	863	2107	78.45	188.81	1.26709	Up	1.38707e-170	5.75594e-170
hsa-miR-3613-3p	24	394	961	35.82	86.12	1.26558	Up	9.71292e-79	2.42998e-78
hsa-miR-3613-5p	22	394	959	35.82	85.94	1.26256	Up	2.34476e-78	5.82408e-78
hsa-miR-4791	18	302	714	27.45	63.98	1.22081	Up	1.72965e-56	3.48445e-56
hsa-miR-92a-1-5p	23	95983	226410	8724.97	20289.3	1.2175	Up	0	0
hsa-miR-92a-3p	22	95996	226321	8726.15	20281.3	1.21673	Up	0	0
hsa-miR-92a-2-5p	22	93456	219987	8495.26	19713.7	1.21447	Up	0	0
hsa-miR-182-3p	21	31954	74973	2904.66	6718.56	1.20978	Up	0	0
hsa-miR-182-5p	24	31944	74926	2903.75	6714.35	1.20933	Up	0	0
hsa-miR-23b-5p	22	2639	6170	239.89	552.91	1.20467	Up	0	0
hsa-miR-23b-3p	21	2649	6161	240.8	552.11	1.19712	Up	0	0
hsa-miR-15b-5p	22	5063	11228	460.23	1006.18	1.12846	Up	0	0
hsa-miR-769-5p	22	178	394	16.18	35.31	1.12587	Up	4.62792e-29	6.89709e-29
hsa-miR-15b-3p	22	5077	11205	461.51	1004.11	1.12148	Up	0	0
hsa-miR-1827	18	27	59	2.45	5.29	1.11049	Up	1.94823e-05	2.3399e-05
hsa-miR-769-3p	23	179	386	16.27	34.59	1.08814	Up	2.12518e-27	3.09401e-27
hsa-miR-3960	20	168	356	15.27	31.9	1.06286	Up	1.02501e-24	1.45263e-24
hsa-miR-32-3p	22	653	1379	59.36	123.58	1.05788	Up	2.56556e-90	6.94505e-90
hsa-miR-32-5p	22	653	1372	59.36	122.95	1.05051	Up	4.09938e-89	1.10111e-88
hsa-miR-25-5p	21	207311	431687	18844.8	38684.8	1.0376	Up	0	0
hsa-miR-25-3p	22	207320	431640	18845.6	38680.6	1.03738	Up	0	0
hsa-miR-3614-3p	23	176	360	16	32.26	1.01167	Up	1.34486e-23	1.88661e-23
hsa-miR-3614-5p	23	176	359	16	32.17	1.00764	Up	1.98295e-23	2.77614e-23
hsa-let-7c-5p	22	21451	43691	1949.92	3915.28	1.0057	Up	0	0
hsa-miR-5187-3p	21	878	1	79.81	0.09	-9.79243	Down	8.82676e-231	4.46492e-230
hsa-miR-5187-5p	22	865	0	78.63	0.09	-9.77094	Down	6.1149e-230	3.07074e-229
hsa-miR-370-3p	22	749	0	68.08	0.09	-9.56309	Down	3.38602e-199	1.56434e-198
hsa-miR-3163	22	483	1	43.91	0.09	-8.93041	Down	2.3647e-126	8.49087e-126
hsa-miR-345-3p	22	482	0	43.81	0.09	-8.92712	Down	1.96014e-128	7.14935e-128
hsa-miR-345-5p	22	474	0	43.09	0.09	-8.90321	Down	2.58532e-126	9.23519e-126
hsa-miR-483-5p	22	468	0	42.54	0.09	-8.88468	Down	1.0062e-124	3.55764e-124
hsa-miR-483-3p	21	465	0	42.27	0.09	-8.87549	Down	6.27728e-124	2.19705e-123
hsa-miR-664b-3p	22	439	0	39.91	0.09	-8.79261	Down	4.88102e-117	1.64201e-116
hsa-miR-664b-5p	24	432	0	39.27	0.09	-8.76929	Down	3.49712e-115	1.17077e-114
hsa-miR-424-5p	22	418	0	38	0.09	-8.72186	Down	1.79518e-111	5.98106e-111
hsa-miR-424-3p	21	415	0	37.72	0.09	-8.71119	Down	1.11994e-110	3.71347e-110
hsa-miR-134-3p	23	412	1	37.45	0.09	-8.70083	Down	1.32506e-107	4.13635e-107
hsa-miR-134-5p	22	411	0	37.36	0.09	-8.69735	Down	1.2862e-109	4.22433e-109
hsa-miR-618	23	385	1	35	0.09	-8.60321	Down	1.77338e-100	5.14207e-100
hsa-miR-550a-3-5p	20	381	0	34.63	0.09	-8.58788	Down	1.14858e-101	3.37274e-101
hsa-miR-455-3p	21	381	1	34.63	0.09	-8.58788	Down	2.01566e-99	5.7248e-99
hsa-miR-455-5p	22	379	1	34.45	0.09	-8.58036	Down	6.7953e-99	1.9221e-98
hsa-miR-370-5p	22	756	2	68.72	0.18	-8.57659	Down	2.8455e-196	1.30591e-195
hsa-miR-3620-5p	22	319	0	29	0.09	-8.33191	Down	3.10402e-85	8.24171e-85
hsa-miR-3620-3p	22	318	0	28.91	0.09	-8.32743	Down	5.71418e-85	1.51142e-84
hsa-miR-659-5p	22	307	0	27.91	0.09	-8.27664	Down	4.70182e-82	1.21581e-81
hsa-miR-659-3p	22	307	0	27.91	0.09	-8.27664	Down	4.70182e-82	1.21129e-81
hsa-miR-877-3p	21	257	0	23.36	0.09	-8.0199	Down	8.3886e-69	1.93133e-68
hsa-miR-6847-3p	22	255	0	23.18	0.09	-8.00874	Down	2.8428e-68	6.48046e-68
hsa-miR-877-5p	20	254	0	23.09	0.09	-8.00313	Down	5.23328e-68	1.18907e-67
hsa-miR-6847-5p	23	253	1	23	0.09	-7.99749	Down	1.12739e-65	2.52027e-65
hsa-miR-548az-5p	22	242	0	22	0.09	-7.93336	Down	7.92712e-65	1.76074e-64
hsa-miR-5189-3p	21	239	0	21.73	0.09	-7.91555	Down	4.9454e-64	1.09494e-63
hsa-miR-548az-3p	21	239	0	21.73	0.09	-7.91555	Down	4.9454e-64	1.09145e-63
hsa-miR-5189-5p	24	237	0	21.54	0.09	-7.90288	Down	1.67594e-63	3.6638e-63
hsa-miR-548f-3p	19	233	0	21.18	0.09	-7.87856	Down	1.92474e-62	4.15528e-62
hsa-miR-3690	23	231	0	21	0.09	-7.86625	Down	6.52272e-62	1.39946e-61
hsa-miR-3192-3p	21	230	0	20.91	0.09	-7.86005	Down	1.20076e-61	2.5604e-61
hsa-miR-3192-5p	23	229	0	20.82	0.09	-7.85383	Down	2.21048e-61	4.69897e-61
hsa-miR-885-3p	22	229	0	20.82	0.09	-7.85383	Down	2.21048e-61	4.6846e-61
hsa-miR-548f-5p	22	229	0	20.82	0.09	-7.85383	Down	2.21048e-61	4.67031e-61
hsa-miR-1273f	19	227	0	20.63	0.09	-7.8406	Down	7.49104e-61	1.5779e-60
hsa-miR-885-5p	22	224	0	20.36	0.09	-7.8216	Down	4.67334e-60	9.78436e-60
hsa-miR-4669	22	218	0	19.82	0.09	-7.78282	Down	1.81886e-58	3.77386e-58
hsa-miR-4658	23	218	0	19.82	0.09	-7.78282	Down	1.81886e-58	3.76259e-58
hsa-miR-1255b-2-3p	22	216	0	19.63	0.09	-7.76892	Down	6.1639e-58	1.26753e-57
hsa-miR-1255b-5p	22	212	0	19.27	0.09	-7.74222	Down	7.07896e-57	1.43024e-56
hsa-miR-760	20	209	0	19	0.09	-7.72186	Down	4.41626e-56	8.84528e-56
hsa-miR-4647	23	408	2	37.09	0.18	-7.68689	Down	1.41883e-104	4.29368e-104
hsa-miR-190b	21	203	0	18.45	0.09	-7.67948	Down	1.7188e-54	3.39353e-54
hsa-miR-6087	18	200	0	18.18	0.09	-7.65821	Down	1.07229e-53	2.11106e-53
hsa-miR-6514-5p	23	196	0	17.82	0.09	-7.62936	Down	1.23147e-52	2.40397e-52
hsa-miR-1262	22	193	1	17.54	0.09	-7.60651	Down	6.8849e-50	1.31078e-49
hsa-miR-6514-3p	21	190	0	17.27	0.09	-7.58413	Down	4.79286e-51	9.22626e-51
hsa-miR-3173-5p	22	176	0	16	0.09	-7.47393	Down	2.46034e-47	4.40573e-47
hsa-miR-3173-3p	22	175	0	15.91	0.09	-7.46579	Down	4.5292e-47	8.08952e-47
hsa-miR-4443	17	166	1	15.09	0.09	-7.38945	Down	8.4989e-43	1.43652e-42
hsa-miR-636	23	159	0	14.45	0.09	-7.32693	Down	7.87912e-43	1.33502e-42
hsa-miR-3131	23	158	0	14.36	0.09	-7.31792	Down	1.45046e-42	2.44567e-42
hsa-miR-1273g-5p	22	149	0	13.54	0.09	-7.23309	Down	3.52178e-40	5.82481e-40
hsa-miR-1273g-3p	21	149	0	13.54	0.09	-7.23309	Down	3.52178e-40	5.81094e-40
hsa-miR-3679-3p	22	141	0	12.82	0.09	-7.15426	Down	4.64504e-38	7.57415e-38
hsa-miR-671-5p	23	140	0	12.73	0.09	-7.14409	Down	8.55102e-38	1.38779e-37
hsa-miR-3679-5p	23	138	0	12.54	0.09	-7.1224	Down	2.89784e-37	4.67024e-37
hsa-miR-671-3p	21	137	1	12.45	0.09	-7.11201	Down	3.4161e-35	5.49271e-35
hsa-miR-889-3p	21	127	0	11.54	0.09	-7.0025	Down	2.38444e-34	3.78995e-34
hsa-miR-889-5p	22	125	0	11.36	0.09	-6.97982	Down	8.08062e-34	1.27851e-33
hsa-miR-624-5p	22	125	0	11.36	0.09	-6.97982	Down	8.08062e-34	1.2756e-33
hsa-miR-624-3p	21	119	0	10.82	0.09	-6.90956	Down	3.14496e-32	4.88668e-32
hsa-miR-874-3p	22	212	2	19.27	0.18	-6.74222	Down	3.43592e-53	6.7453e-53
hsa-miR-874-5p	23	210	2	19.09	0.18	-6.72868	Down	1.1429e-52	2.23737e-52
hsa-miR-216b-3p	24	93	0	8.45	0.09	-6.55288	Down	2.44544e-25	3.50867e-25
hsa-miR-216b-5p	22	91	0	8.27	0.09	-6.52182	Down	8.28728e-25	1.17928e-24
hsa-miR-6862-3p	24	89	0	8.09	0.09	-6.49007	Down	2.80846e-24	3.97196e-24
hsa-miR-6862-5p	22	88	0	8	0.09	-6.47393	Down	5.17008e-24	7.26748e-24
hsa-miR-224-5p	21	438	7	39.81	0.63	-5.98164	Down	2.52442e-104	7.60619e-104
hsa-miR-224-3p	23	435	9	39.54	0.81	-5.60925	Down	8.64746e-101	2.51794e-100
hsa-miR-619-3p	24	26	0	2.36	0.09	-4.71272	Down	1.39721e-07	1.75729e-07
hsa-miR-619-5p	22	25	0	2.27	0.09	-4.65662	Down	2.57212e-07	3.2059e-07
hsa-miR-1-3p	22	3511	171	319.15	15.32	-4.38075	Down	0	0
hsa-miR-1-5p	22	3303	172	300.25	15.41	-4.28423	Down	0	0
hsa-miR-204-5p	22	12	0	1.09	0.09	-3.59826	Down	0.000717232	0.000843874
hsa-miR-339-5p	23	421	55	38.27	4.93	-2.95655	Down	4.207e-58	8.67694e-58
hsa-miR-339-3p	23	413	54	37.54	4.84	-2.95535	Down	5.30546e-57	1.07821e-56
hsa-miR-485-5p	22	894	119	81.27	10.66	-2.93052	Down	3.32302e-120	1.13441e-119
hsa-miR-485-3p	22	890	119	80.9	10.66	-2.92393	Down	2.31636e-119	7.86881e-119
hsa-miR-195-5p	21	219	30	19.91	2.69	-2.88782	Down	3.8838e-30	5.88944e-30
hsa-miR-9-3p	22	1742	247	158.35	22.13	-2.83904	Down	9.09194e-224	4.50051e-223
hsa-miR-9-5p	23	1744	252	158.53	22.58	-2.81164	Down	2.25894e-221	1.10243e-220
hsa-miR-195-3p	22	221	32	20.09	2.87	-2.80735	Down	2.01906e-29	3.01554e-29
hsa-miR-2115-3p	22	819	121	74.45	10.84	-2.77991	Down	1.90068e-103	5.67747e-103
hsa-miR-2115-5p	22	818	122	74.36	10.93	-2.76623	Down	1.07641e-102	3.18784e-102
hsa-miR-505-5p	22	833	140	75.72	12.55	-2.59299	Down	2.69548e-96	7.53213e-96
hsa-miR-505-3p	22	832	143	75.63	12.81	-2.56169	Down	1.31834e-94	3.65444e-94
hsa-miR-122-3p	22	3169553	553037	288116	49559.3	-2.53942	Down	0	0
hsa-miR-3591-3p	22	3255050	567974	295888	50897.9	-2.53937	Down	0	0
hsa-miR-3591-5p	23	3254595	567914	295847	50892.5	-2.53932	Down	0	0
hsa-miR-122-5p	22	3169557	553108	288117	49565.7	-2.53924	Down	0	0
hsa-miR-4661-3p	22	807	157	73.36	14.07	-2.38237	Down	3.25092e-83	8.50146e-83
hsa-miR-409-3p	22	1064	212	96.72	19	-2.34781	Down	6.2212e-107	1.90765e-106
hsa-miR-4661-5p	22	808	161	73.45	14.43	-2.34769	Down	1.25721e-81	3.22683e-81
hsa-miR-409-5p	23	1050	210	95.45	18.82	-2.34248	Down	3.33824e-105	1.01465e-104
hsa-miR-543	22	404	97	36.72	8.69	-2.07914	Down	5.9124e-35	9.46257e-35
hsa-miR-432-3p	21	2626	652	238.71	58.43	-2.03048	Down	7.98326e-210	3.81545e-209
hsa-miR-432-5p	23	2631	656	239.16	58.79	-2.02433	Down	3.1686e-209	1.49377e-208
hsa-miR-1246	19	60165	15277	5469.07	1369.02	-1.99815	Down	0	0
hsa-miR-503-5p	23	668	174	60.72	15.59	-1.96155	Down	7.6616e-52	1.49143e-51
hsa-miR-1273e	22	349	92	31.72	8.24	-1.94468	Down	1.77517e-27	2.58988e-27
hsa-miR-454-5p	22	464	127	42.18	11.38	-1.89006	Down	1.91542e-34	3.05849e-34
hsa-miR-1224-5p	19	634	174	57.63	15.59	-1.8862	Down	2.59734e-46	4.61527e-46
hsa-miR-454-3p	23	458	128	41.63	11.47	-1.85976	Down	3.67856e-33	5.78059e-33
hsa-miR-1224-3p	21	625	176	56.81	15.77	-1.84896	Down	3.10444e-44	5.3384e-44
hsa-miR-7110-5p	21	530	150	48.18	13.44	-1.8419	Down	1.60369e-37	2.59058e-37
hsa-miR-664a-5p	24	2050	693	186.35	62.1	-1.58535	Down	6.77292e-108	2.12382e-107
hsa-miR-664a-3p	23	2040	690	185.44	61.83	-1.58457	Down	2.7918e-107	8.67586e-107
hsa-miR-3605-5p	23	611	210	55.54	18.82	-1.56126	Down	1.73575e-32	2.7153e-32
hsa-miR-1290	19	7826	2703	711.39	242.22	-1.55432	Down	0	0
hsa-miR-218-5p	21	607	210	55.18	18.82	-1.55188	Down	6.13712e-32	9.5146e-32
hsa-miR-3929	23	471	163	42.81	14.61	-1.55099	Down	3.99116e-25	5.6911e-25
hsa-miR-218-2-3p	22	605	211	55	18.91	-1.54028	Down	2.04268e-31	3.15273e-31
hsa-miR-3605-3p	23	616	215	56	19.27	-1.53907	Down	6.44108e-32	9.96355e-32
hsa-miR-218-1-3p	22	598	212	54.36	19	-1.51655	Down	3.16688e-30	4.81282e-30
hsa-miR-503-3p	23	466	175	42.36	15.68	-1.43378	Down	1.31466e-21	1.82576e-21
hsa-miR-193b-5p	22	390	153	35.45	13.71	-1.37056	Down	6.69696e-17	9.02917e-17
hsa-miR-193b-3p	22	392	155	35.63	13.89	-1.35905	Down	1.00696e-16	1.35237e-16
hsa-miR-431-3p	22	337	142	30.63	12.73	-1.26671	Down	7.82568e-13	1.02518e-12
hsa-miR-431-5p	21	331	140	30.09	12.55	-1.2616	Down	1.57364e-12	2.05373e-12
hsa-miR-127-5p	22	2919	1265	265.34	113.36	-1.22693	Down	1.34433e-92	3.71163e-92
hsa-miR-7110-3p	22	339	147	30.82	13.17	-1.22661	Down	3.97994e-12	5.1844e-12
hsa-miR-127-3p	22	2751	1274	250.07	114.17	-1.13115	Down	1.64686e-73	3.92191e-73
hsa-miR-342-3p	23	4407	2089	400.6	187.2	-1.09758	Down	4.03594e-109	1.30697e-108
hsa-miR-342-5p	21	4397	2087	399.69	187.02	-1.09569	Down	1.84947e-108	5.87928e-108
hsa-miR-1299	22	601	291	54.63	26.08	-1.06675	Down	2.247e-15	2.99456e-15
hsa-miR-328-5p	23	1048	511	95.26	45.79	-1.05684	Down	3.82636e-25	5.46736e-25
hsa-miR-328-3p	22	1052	516	95.63	46.24	-1.04832	Down	8.57694e-25	1.218e-24
hsa-miR-320b	22	3580	1779	325.43	159.42	-1.02951	Down	4.82188e-77	1.18076e-76
