# Supplementary material for: Comprehensive microRNA profiling reveals potential augmentation of the IL1 pathway in rheumatic heart valve disease
Source: BMC Cardiovasc Disord. 2018 Mar 16;18:53. doi: 10.1186/s12872-018-0788-2 (PMC5857082; doi:10.1186/s12872-018-0788-2)
Supplement: Supplementary file 3 — Table S3. Different miRNAs expression in severe mitral stenosis patient S1 and their expression fold of change compare to NC healthy control individual. (XLSX 46 kb) [file 12872_2018_788_MOESM3_ESM.xlsx]

## Sheet: Table S3.NC1-VS-S1.GeneDiffExpF
geneID	geneLength	NC-Expression	S1-Expression	NC-TPM	S1-TPM	log2 Ratio(S1/NC)	Up-Down-Regulation(S1/NC)	P-value	FDR
hsa-miR-483-3p	21	0	815	0.09	109.97	10.2549	Up	3.6149e-284	2.68379e-283
hsa-miR-483-5p	22	0	806	0.09	108.75	10.2388	Up	4.87096e-281	3.58016e-280
hsa-miR-3163	22	1	348	0.09	46.96	9.02729	Up	1.7041e-119	8.13322e-119
hsa-miR-1288-5p	23	0	303	0.09	40.88	8.82725	Up	3.91632e-106	1.74454e-105
hsa-miR-1288-3p	21	0	300	0.09	40.48	8.81307	Up	4.32564e-105	1.91527e-104
hsa-miR-619-5p	22	0	273	0.09	36.84	8.67713	Up	1.05829e-95	4.3699e-95
hsa-miR-619-3p	24	0	271	0.09	36.57	8.66652	Up	5.2487e-95	2.11967e-94
hsa-miR-3127-3p	22	0	245	0.09	33.06	8.52095	Up	5.76608e-86	2.20733e-85
hsa-miR-3127-5p	23	0	244	0.09	32.92	8.51482	Up	1.28412e-85	4.89029e-85
hsa-miR-671-5p	23	0	232	0.09	31.3	8.44202	Up	1.91115e-81	7.05878e-81
hsa-miR-671-3p	21	1	231	0.09	31.17	8.43602	Up	5.48302e-79	1.95632e-78
hsa-miR-550a-3-5p	20	0	225	0.09	30.36	8.39803	Up	5.19236e-79	1.86165e-78
hsa-miR-6855-5p	25	0	221	0.09	29.82	8.37214	Up	1.27721e-77	4.38667e-77
hsa-miR-6855-3p	22	0	220	0.09	29.68	8.36535	Up	2.84436e-77	9.67873e-77
hsa-miR-424-5p	22	0	214	0.09	28.87	8.32543	Up	3.47002e-75	1.14371e-74
hsa-miR-424-3p	21	0	209	0.09	28.2	8.29155	Up	1.90087e-73	6.18202e-73
hsa-miR-4485-5p	16	0	175	0.09	23.61	8.03526	Up	1.2635e-61	3.90197e-61
hsa-miR-3135a	22	0	174	0.09	23.48	8.02729	Up	2.81384e-61	8.61739e-61
hsa-miR-4485-3p	20	0	173	0.09	23.34	8.01866	Up	6.26646e-61	1.90324e-60
hsa-miR-345-3p	22	0	159	0.09	21.45	7.89684	Up	4.62552e-56	1.34911e-55
hsa-miR-345-5p	22	0	158	0.09	21.32	7.88807	Up	1.03011e-55	2.98084e-55
hsa-miR-1255a	23	0	151	0.09	20.37	7.82231	Up	2.79868e-53	7.70423e-53
hsa-miR-4476	22	0	133	0.09	17.95	7.63984	Up	5.08148e-47	1.33389e-46
hsa-miR-3679-5p	23	0	129	0.09	17.41	7.59578	Up	1.24993e-45	3.24629e-45
hsa-miR-5187-5p	22	0	129	0.09	17.41	7.59578	Up	1.24993e-45	3.23486e-45
hsa-miR-5187-3p	21	1	128	0.09	17.27	7.58413	Up	2.0063e-43	5.01575e-43
hsa-miR-3679-3p	22	0	128	0.09	17.27	7.58413	Up	2.78362e-45	7.15371e-45
hsa-miR-3690	23	0	121	0.09	16.33	7.50338	Up	7.56274e-43	1.87159e-42
hsa-miR-4723-3p	22	0	119	0.09	16.06	7.47933	Up	3.75084e-42	9.09857e-42
hsa-miR-6514-3p	21	0	119	0.09	16.06	7.47933	Up	3.75084e-42	9.06864e-42
hsa-miR-6514-5p	23	0	118	0.09	15.92	7.4667	Up	8.35318e-42	1.99337e-41
hsa-miR-4723-5p	24	0	117	0.09	15.79	7.45487	Up	1.86027e-41	4.39646e-41
hsa-miR-663a	22	0	116	0.09	15.65	7.44202	Up	4.14286e-41	9.66667e-41
hsa-miR-4738-5p	22	0	116	0.09	15.65	7.44202	Up	4.14286e-41	9.63608e-41
hsa-miR-4738-3p	22	0	114	0.09	15.38	7.41691	Up	2.0547e-40	4.71939e-40
hsa-miR-664b-3p	22	0	113	0.09	15.25	7.40467	Up	4.57586e-40	1.03804e-39
hsa-miR-664b-5p	24	0	111	0.09	14.98	7.3789	Up	2.26946e-39	5.08553e-39
hsa-miR-4683	23	0	111	0.09	14.98	7.3789	Up	2.26946e-39	5.07007e-39
hsa-miR-2116-3p	21	0	108	0.09	14.57	7.33886	Up	2.50666e-38	5.54938e-38
hsa-miR-134-5p	22	0	108	0.09	14.57	7.33886	Up	2.50666e-38	5.53272e-38
hsa-miR-134-3p	23	1	107	0.09	14.44	7.32593	Up	3.3776e-36	6.82015e-36
hsa-miR-2116-5p	21	0	107	0.09	14.44	7.32593	Up	5.58236e-38	1.21752e-37
hsa-miR-3151-3p	20	0	106	0.09	14.3	7.31187	Up	1.2432e-37	2.61821e-37
hsa-miR-3151-5p	21	0	106	0.09	14.3	7.31187	Up	1.2432e-37	2.61073e-37
hsa-miR-6793-5p	22	0	104	0.09	14.03	7.28437	Up	6.16582e-37	1.26943e-36
hsa-miR-3928-3p	22	0	104	0.09	14.03	7.28437	Up	6.16582e-37	1.26589e-36
hsa-miR-6793-3p	20	0	102	0.09	13.76	7.25634	Up	3.05802e-36	6.20896e-36
hsa-miR-3928-5p	23	0	102	0.09	13.76	7.25634	Up	3.05802e-36	6.19186e-36
hsa-miR-877-3p	21	0	100	0.09	13.49	7.22775	Up	1.51666e-35	3.03745e-35
hsa-miR-3607-5p	22	0	99	0.09	13.36	7.21378	Up	3.37762e-35	6.74606e-35
hsa-miR-378c	25	3	296	0.27	39.94	7.20873	Up	7.99384e-98	3.37671e-97
hsa-miR-3607-3p	20	0	97	0.09	13.09	7.18432	Up	1.67517e-34	3.30982e-34
hsa-miR-877-5p	20	0	97	0.09	13.09	7.18432	Up	1.67517e-34	3.30095e-34
hsa-miR-4437	21	0	97	0.09	13.09	7.18432	Up	1.67517e-34	3.29212e-34
hsa-miR-3682-5p	22	0	95	0.09	12.82	7.15426	Up	8.30822e-34	1.61549e-33
hsa-miR-3682-3p	21	0	95	0.09	12.82	7.15426	Up	8.30822e-34	1.61122e-33
hsa-miR-1273g-3p	21	0	95	0.09	12.82	7.15426	Up	8.30822e-34	1.60698e-33
hsa-miR-371b-3p	23	0	94	0.09	12.68	7.13841	Up	1.85026e-33	3.53231e-33
hsa-miR-371b-5p	22	0	94	0.09	12.68	7.13841	Up	1.85026e-33	3.52316e-33
hsa-miR-371a-5p	20	0	94	0.09	12.68	7.13841	Up	1.85026e-33	3.51406e-33
hsa-miR-6813-5p	23	0	94	0.09	12.68	7.13841	Up	1.85026e-33	3.505e-33
hsa-miR-6728-3p	21	0	94	0.09	12.68	7.13841	Up	1.85026e-33	3.49599e-33
hsa-miR-6728-5p	23	0	94	0.09	12.68	7.13841	Up	1.85026e-33	3.48703e-33
hsa-miR-6813-3p	21	0	93	0.09	12.55	7.12355	Up	4.12056e-33	7.72605e-33
hsa-miR-885-5p	22	0	93	0.09	12.55	7.12355	Up	4.12056e-33	7.70639e-33
hsa-miR-371a-3p	23	0	93	0.09	12.55	7.12355	Up	4.12056e-33	7.68683e-33
hsa-miR-1273g-5p	22	0	92	0.09	12.41	7.10736	Up	9.17658e-33	1.69894e-32
hsa-miR-885-3p	22	0	92	0.09	12.41	7.10736	Up	9.17658e-33	1.69467e-32
hsa-miR-7976	19	0	92	0.09	12.41	7.10736	Up	9.17658e-33	1.69042e-32
hsa-miR-4672	21	0	91	0.09	12.28	7.09217	Up	2.04364e-32	3.73651e-32
hsa-miR-8086	22	0	90	0.09	12.14	7.07563	Up	4.55124e-32	8.25966e-32
hsa-miR-3149	23	1	88	0.09	11.87	7.04318	Up	1.12944e-29	1.93055e-29
hsa-miR-628-3p	21	0	86	0.09	11.6	7.00998	Up	1.11951e-30	1.95448e-30
hsa-miR-628-5p	22	0	86	0.09	11.6	7.00998	Up	1.11951e-30	1.94985e-30
hsa-miR-6852-3p	17	0	84	0.09	11.33	6.97601	Up	5.55232e-30	9.55727e-30
hsa-miR-6852-5p	21	0	83	0.09	11.2	6.95936	Up	1.23651e-29	2.10867e-29
hsa-miR-1273f	19	0	82	0.09	11.06	6.94121	Up	2.75374e-29	4.67436e-29
hsa-miR-4668-5p	23	0	75	0.09	10.12	6.81307	Up	7.48156e-27	1.25547e-26
hsa-miR-4668-3p	23	0	75	0.09	10.12	6.81307	Up	7.48156e-27	1.25261e-26
hsa-miR-6723-5p	22	0	74	0.09	9.98	6.79297	Up	1.66616e-26	2.77065e-26
hsa-miR-638	25	0	73	0.09	9.85	6.77405	Up	3.71056e-26	6.10126e-26
hsa-miR-1268a	18	1	70	0.09	9.45	6.71425	Up	1.64423e-23	2.61581e-23
hsa-miR-7850-5p	21	0	70	0.09	9.45	6.71425	Up	4.09838e-25	6.64969e-25
hsa-miR-1248	27	0	69	0.09	9.31	6.69271	Up	9.1272e-25	1.47439e-24
hsa-miR-4430	18	0	68	0.09	9.18	6.67243	Up	2.03264e-24	3.25488e-24
hsa-miR-5100	22	0	68	0.09	9.18	6.67243	Up	2.03264e-24	3.24781e-24
hsa-miR-6509-3p	22	0	66	0.09	8.91	6.62936	Up	1.00811e-23	1.6073e-23
hsa-miR-450b-3p	22	2	129	0.18	17.41	6.59578	Up	3.3217e-42	8.08427e-42
hsa-miR-6509-5p	21	0	64	0.09	8.64	6.58496	Up	4.99986e-23	7.92004e-23
hsa-miR-3135b	22	0	62	0.09	8.37	6.53916	Up	2.47974e-22	3.87789e-22
hsa-miR-4647	23	2	115	0.18	15.52	6.42999	Up	1.9605e-37	4.07054e-37
hsa-miR-558	19	0	56	0.09	7.56	6.39232	Up	3.02518e-20	4.62268e-20
hsa-miR-4516	17	0	55	0.09	7.42	6.36535	Up	6.73714e-20	1.02734e-19
hsa-miR-6087	18	0	47	0.09	6.34	6.13841	Up	4.07632e-17	6.01626e-17
hsa-miR-224-5p	21	7	317	0.63	42.77	6.0851	Up	5.92858e-99	2.53343e-98
hsa-miR-18b-5p	23	1	43	0.09	5.8	6.00998	Up	2.53106e-14	3.63346e-14
hsa-miR-18b-3p	22	1	41	0.09	5.53	5.94121	Up	1.20051e-13	1.71668e-13
hsa-miR-874-3p	22	2	77	0.18	10.39	5.85105	Up	1.47722e-24	2.38104e-24
hsa-miR-874-5p	23	2	77	0.18	10.39	5.85105	Up	1.47722e-24	2.37583e-24
hsa-miR-224-3p	23	9	317	0.81	42.77	5.72253	Up	2.67854e-96	1.11859e-95
hsa-miR-466	23	0	34	0.09	4.59	5.67243	Up	1.35109e-12	1.89876e-12
hsa-miR-450b-5p	22	4	132	0.36	17.81	5.62855	Up	1.50086e-40	3.45809e-40
hsa-miR-3190-3p	23	0	23	0.09	3.1	5.1062	Up	9.0292e-09	1.20663e-08
hsa-miR-378d	20	4	89	0.36	12.01	5.0601	Up	2.95314e-26	4.86672e-26
hsa-miR-3191-5p	22	0	22	0.09	2.97	5.04439	Up	2.01082e-08	2.66778e-08
hsa-miR-3191-3p	23	0	21	0.09	2.83	4.97473	Up	4.47814e-08	5.88807e-08
hsa-miR-3190-5p	20	0	21	0.09	2.83	4.97473	Up	4.47814e-08	5.87756e-08
hsa-miR-378h	21	0	17	0.09	2.29	4.66928	Up	1.10153e-06	1.43043e-06
hsa-miR-1-5p	22	172	1748	15.41	235.86	3.93599	Up	0	0
hsa-miR-195-5p	21	30	305	2.69	41.15	3.93521	Up	8.99966e-72	2.87598e-71
hsa-miR-195-3p	22	32	310	2.87	41.83	3.86542	Up	9.41328e-72	2.99513e-71
hsa-miR-1-3p	22	171	1602	15.32	216.16	3.81861	Up	0	0
hsa-miR-3064-5p	21	17	123	1.52	16.6	3.44904	Up	2.412e-26	3.99284e-26
hsa-miR-3064-3p	23	17	122	1.52	16.46	3.43682	Up	4.72858e-26	7.75783e-26
hsa-miR-505-5p	22	140	706	12.55	95.26	2.92418	Up	6.0351e-119	2.86181e-118
hsa-miR-505-3p	22	143	718	12.81	96.88	2.91893	Up	1.29911e-120	6.28186e-120
hsa-miR-378f	20	9	43	0.81	5.8	2.84006	Up	2.4725e-08	3.2685e-08
hsa-miR-193a-3p	22	134	540	12.01	72.86	2.60089	Up	1.83746e-78	6.43111e-78
hsa-miR-146b-3p	22	7500	30002	672.1	4048.13	2.59051	Up	0	0
hsa-miR-146b-5p	22	7538	30000	675.5	4047.86	2.58313	Up	0	0
hsa-miR-193a-5p	22	137	542	12.28	73.13	2.57415	Up	1.20488e-77	4.15768e-77
hsa-miR-3591-5p	23	567914	2220360	50892.5	299590	2.55747	Up	0	0
hsa-miR-3591-3p	22	567974	2219453	50897.9	299468	2.55672	Up	0	0
hsa-miR-122-3p	22	553037	2119063	49559.3	285922	2.52839	Up	0	0
hsa-miR-122-5p	22	553108	2119095	49565.7	285927	2.52823	Up	0	0
hsa-miR-1246	19	15277	57483	1369.02	7756.11	2.50219	Up	0	0
hsa-miR-185-3p	22	1964	6875	176	927.63	2.39797	Up	0	0
hsa-miR-185-5p	22	1968	6882	176.36	928.58	2.3965	Up	0	0
hsa-miR-5010-3p	22	123	409	11.02	55.19	2.32428	Up	4.7018e-51	1.27521e-50
hsa-miR-1301-3p	24	77	252	6.9	34	2.30087	Up	1.23391e-31	2.20662e-31
hsa-miR-5010-5p	22	124	404	11.11	54.51	2.29466	Up	1.63205e-49	4.36202e-49
hsa-miR-3929	23	163	519	14.61	70.03	2.26102	Up	9.34292e-62	2.89749e-61
hsa-miR-421	23	153	485	13.71	65.44	2.25494	Up	1.40406e-57	4.16123e-57
hsa-miR-1301-5p	19	78	246	6.99	33.19	2.24738	Up	7.00484e-30	1.20293e-29
hsa-miR-485-5p	22	119	370	10.66	49.92	2.22741	Up	1.62788e-43	4.0836e-43
hsa-miR-485-3p	22	119	369	10.66	49.79	2.22365	Up	2.74748e-43	6.82229e-43
hsa-miR-320c	20	508	1547	45.52	208.73	2.19707	Up	1.55794e-172	8.7411e-172
hsa-miR-454-5p	22	127	366	11.38	49.38	2.11743	Up	7.09602e-40	1.59987e-39
hsa-miR-454-3p	23	128	367	11.47	49.52	2.11015	Up	9.16888e-40	2.0609e-39
hsa-miR-1290	19	2703	7080	242.22	955.3	1.97964	Up	0	0
hsa-miR-664a-5p	24	693	1802	62.1	243.14	1.96912	Up	5.056e-168	2.81527e-167
hsa-miR-664a-3p	23	690	1793	61.83	241.93	1.96821	Up	4.67986e-167	2.56694e-166
hsa-miR-214-3p	22	244	633	21.87	85.41	1.96545	Up	4.56978e-60	1.38222e-59
hsa-miR-214-5p	22	244	632	21.87	85.27	1.96309	Up	7.35402e-60	2.21525e-59
hsa-miR-3120-5p	21	250	631	22.4	85.14	1.92634	Up	6.73972e-58	2.00554e-57
hsa-miR-3120-3p	21	249	628	22.31	84.74	1.92535	Up	1.41237e-57	4.16903e-57
hsa-miR-503-3p	23	175	438	15.68	59.1	1.91423	Up	2.6953e-40	6.17148e-40
hsa-miR-3960	20	356	870	31.9	117.39	1.87968	Up	6.16176e-76	2.05859e-75
hsa-miR-7110-3p	22	147	349	13.17	47.09	1.83817	Up	2.43402e-30	4.21935e-30
hsa-miR-133a-3p	22	89	206	7.98	27.8	1.80062	Up	5.90168e-18	8.81653e-18
hsa-miR-7110-5p	21	150	346	13.44	46.69	1.79658	Up	5.86608e-29	9.91165e-29
hsa-miR-133a-5p	22	90	202	8.07	27.26	1.75614	Up	6.27508e-17	9.22437e-17
hsa-miR-550a-5p	23	150	332	13.44	44.8	1.73697	Up	2.6715e-26	4.41248e-26
hsa-miR-550b-2-5p	22	151	332	13.53	44.8	1.72734	Up	4.7359e-26	7.75253e-26
hsa-miR-550a-3p	22	151	332	13.53	44.8	1.72734	Up	4.7359e-26	7.7353e-26
hsa-miR-550b-3p	20	153	329	13.71	44.39	1.69501	Up	5.22986e-25	8.46684e-25
hsa-miR-20a-5p	23	2111	4268	189.17	575.88	1.60608	Up	3.43116e-274	2.49693e-273
hsa-miR-20a-3p	22	2121	4258	190.07	574.53	1.59585	Up	2.9413e-270	2.09889e-269
hsa-miR-1273e	22	92	181	8.24	24.42	1.56735	Up	1.18642e-12	1.67054e-12
hsa-miR-20b-5p	23	476	915	42.66	123.46	1.53309	Up	2.8978e-55	8.31986e-55
hsa-miR-19a-5p	22	376	714	33.69	96.34	1.51581	Up	1.43265e-42	3.52174e-42
hsa-miR-20b-3p	22	474	900	42.48	121.44	1.51539	Up	3.412e-53	9.35754e-53
hsa-miR-200c-3p	23	538	1019	48.21	137.49	1.51192	Up	1.01505e-59	3.04514e-59
hsa-miR-19a-3p	23	376	710	33.69	95.8	1.50771	Up	6.50896e-42	1.56855e-41
hsa-miR-200c-5p	22	545	1012	48.84	136.55	1.48329	Up	3.53394e-57	1.03484e-56
hsa-miR-1224-5p	19	174	314	15.59	42.37	1.44242	Up	6.37994e-18	9.51168e-18
hsa-miR-146a-5p	22	4468	7940	400.39	1071.33	1.41993	Up	0	0
hsa-miR-146a-3p	22	4471	7934	400.66	1070.52	1.41786	Up	0	0
hsa-miR-1224-3p	21	176	312	15.77	42.1	1.41664	Up	3.12932e-17	4.62787e-17
hsa-miR-4732-3p	21	1107	1933	99.2	260.82	1.39464	Up	4.51504e-95	1.83346e-94
hsa-miR-4732-5p	23	1115	1939	99.92	261.63	1.38868	Up	1.53243e-94	6.15483e-94
novel_miRNA_2	19	786	1366	70.44	184.31	1.38767	Up	4.56956e-67	1.44147e-66
hsa-miR-4446-5p	22	494	852	44.27	114.96	1.37673	Up	7.86716e-42	1.88351e-41
hsa-miR-4446-3p	22	492	847	44.09	114.28	1.37405	Up	1.9512e-41	4.59659e-41
hsa-miR-331-3p	21	42	72	3.76	9.71	1.36874	Up	9.37418e-05	0.000120455
hsa-miR-342-5p	21	2087	3577	187.02	482.64	1.36775	Up	2.02708e-167	1.12023e-166
hsa-miR-342-3p	23	2089	3563	187.2	480.75	1.36071	Up	5.32218e-165	2.89763e-164
hsa-miR-378a-5p	22	3926	6610	351.82	891.88	1.34201	Up	1.22852e-295	9.30887e-295
hsa-miR-378a-3p	22	3933	6589	352.45	889.05	1.33485	Up	2.08102e-291	1.56076e-290
hsa-miR-320b	22	1779	2942	159.42	396.96	1.31616	Up	1.98382e-127	9.7207e-127
hsa-miR-331-5p	22	42	69	3.76	9.31	1.30805	Up	0.00026957	0.000343386
hsa-miR-192-3p	22	7659	12560	686.35	1694.7	1.30401	Up	0	0
hsa-miR-3529-3p	24	1426	2327	127.79	313.98	1.2969	Up	4.1208e-98	1.75074e-97
hsa-miR-192-5p	21	7691	12543	689.21	1692.41	1.29606	Up	0	0
hsa-miR-7-2-3p	22	1418	2308	127.07	311.42	1.29324	Up	9.73388e-97	4.08823e-96
hsa-miR-3529-5p	22	1430	2305	128.15	311.01	1.27913	Up	2.1013e-94	8.39378e-94
hsa-let-7f-5p	22	170474	259889	15276.7	35066.5	1.19876	Up	0	0
hsa-let-7f-1-3p	22	170476	259874	15276.9	35064.4	1.19866	Up	0	0
hsa-let-7f-2-3p	22	174878	264248	15671.4	35654.6	1.18596	Up	0	0
hsa-miR-7-1-3p	22	1649	2489	147.77	335.84	1.18442	Up	4.19686e-86	1.61502e-85
hsa-miR-7-5p	23	1648	2473	147.68	333.68	1.17599	Up	3.24234e-84	1.22841e-83
hsa-miR-200b-5p	22	1122	1679	100.55	226.55	1.17192	Up	2.45876e-57	7.22875e-57
hsa-miR-221-5p	22	1068	1597	95.71	215.48	1.17081	Up	1.63504e-54	4.63997e-54
hsa-miR-221-3p	23	1065	1588	95.44	214.27	1.16676	Up	8.48102e-54	2.36119e-53
hsa-miR-200b-3p	22	1129	1662	101.17	224.25	1.14833	Up	2.91756e-54	8.24772e-54
hsa-miR-365b-5p	22	128	183	11.47	24.69	1.10606	Up	8.39998e-07	1.09468e-06
hsa-miR-365b-3p	22	128	183	11.47	24.69	1.10606	Up	8.39998e-07	1.09274e-06
hsa-miR-125b-2-3p	22	925	1303	82.89	175.81	1.08475	Up	8.97514e-38	1.92324e-37
hsa-miR-499a-5p	21	192	269	17.21	36.3	1.07672	Up	7.20372e-09	9.69732e-09
hsa-miR-320a	22	34555	48104	3096.58	6490.61	1.06768	Up	0	0
hsa-miR-499a-3p	22	199	276	17.83	37.24	1.06255	Up	8.13434e-09	1.09101e-08
hsa-miR-499b-3p	22	199	271	17.83	36.57	1.03635	Up	3.00146e-08	3.95354e-08
hsa-miR-2110	22	853	1160	76.44	156.52	1.03395	Up	2.69304e-30	4.65738e-30
hsa-miR-652-5p	25	959	1295	85.94	174.73	1.02373	Up	7.35164e-33	1.36796e-32
hsa-miR-499b-5p	21	200	269	17.92	36.3	1.0184	Up	6.53022e-08	8.55564e-08
hsa-miR-7641	19	3663	4926	328.25	664.66	1.01782	Up	2.95202e-118	1.39086e-117
hsa-miR-652-3p	21	962	1289	86.21	173.92	1.0125	Up	6.99468e-32	1.26628e-31
hsa-miR-125b-5p	22	982	1305	88	176.08	1.00066	Up	2.27424e-31	4.01819e-31
hsa-miR-942-3p	22	438	0	39.25	0.09	-8.76855	Down	4.52936e-114	2.09376e-113
hsa-miR-495-5p	22	435	0	38.98	0.09	-8.75859	Down	2.70804e-113	1.24401e-112
hsa-miR-942-5p	22	433	0	38.8	0.09	-8.75192	Down	8.9207e-113	4.07249e-112
hsa-miR-5095	21	389	0	34.86	0.09	-8.59743	Down	2.19172e-101	9.64619e-101
hsa-miR-769-3p	23	386	0	34.59	0.09	-8.58621	Down	1.3104e-100	5.73298e-100
hsa-miR-4326	20	365	0	32.71	0.09	-8.50559	Down	3.57868e-95	1.46129e-94
hsa-miR-4685-3p	22	321	0	28.77	0.09	-8.32042	Down	8.79246e-84	3.31408e-83
hsa-miR-4685-5p	26	319	0	28.59	0.09	-8.31137	Down	2.89638e-83	1.08614e-82
hsa-miR-1260b	19	315	0	28.23	0.09	-8.29309	Down	3.143e-82	1.16672e-81
hsa-miR-96-3p	22	1362	3	122.05	0.4	-8.25326	Down	0	0
hsa-miR-96-5p	23	1354	3	121.34	0.4	-8.24484	Down	0	0
hsa-miR-514a-5p	23	304	0	27.24	0.09	-8.24159	Down	2.2128e-79	8.01186e-79
hsa-miR-514a-3p	21	303	0	27.15	0.09	-8.23681	Down	4.01618e-79	1.44701e-78
hsa-miR-495-3p	22	435	1	38.98	0.13	-8.22808	Down	5.3288e-111	2.4177e-110
hsa-miR-130a-5p	22	297	0	26.62	0.09	-8.20837	Down	1.43565e-77	4.90791e-77
hsa-miR-130a-3p	22	288	0	25.81	0.09	-8.16379	Down	3.06832e-75	1.01586e-74
hsa-miR-1323	22	283	0	25.36	0.09	-8.13841	Down	6.04314e-74	1.98291e-73
hsa-miR-769-5p	22	394	1	35.31	0.13	-8.08542	Down	1.9849e-100	8.63254e-100
hsa-miR-4286	17	227	0	20.34	0.09	-7.82018	Down	1.89722e-59	5.66852e-59
hsa-miR-218-2-3p	22	211	0	18.91	0.09	-7.71501	Down	2.63074e-55	7.58272e-55
hsa-miR-218-5p	21	210	0	18.82	0.09	-7.70813	Down	4.77474e-55	1.36554e-54
hsa-miR-324-3p	20	209	0	18.73	0.09	-7.70121	Down	8.66606e-55	2.46882e-54
hsa-miR-324-5p	23	204	0	18.28	0.09	-7.66613	Down	1.7068e-53	4.71616e-53
hsa-miR-4491	22	196	0	17.56	0.09	-7.60815	Down	2.00984e-51	5.47123e-51
hsa-miR-4454	20	191	0	17.12	0.09	-7.57154	Down	3.95844e-50	1.06573e-49
hsa-miR-3122	22	183	0	16.4	0.09	-7.50956	Down	4.66128e-48	1.24132e-47
hsa-miR-3908	22	172	0	15.41	0.09	-7.41973	Down	3.28172e-45	8.4044e-45
hsa-miR-330-5p	22	172	0	15.41	0.09	-7.41973	Down	3.28172e-45	8.37522e-45
hsa-miR-6805-5p	22	171	0	15.32	0.09	-7.41128	Down	5.95626e-45	1.51483e-44
hsa-miR-6805-3p	23	168	0	15.05	0.09	-7.38562	Down	3.56116e-44	8.99468e-44
hsa-miR-6515-3p	20	167	0	14.97	0.09	-7.37793	Down	6.46342e-44	1.62692e-43
hsa-miR-6515-5p	21	165	0	14.79	0.09	-7.36048	Down	2.12916e-43	5.30486e-43
hsa-miR-205-5p	22	161	0	14.43	0.09	-7.32493	Down	2.31046e-42	5.66063e-42
hsa-miR-4661-5p	22	161	0	14.43	0.09	-7.32493	Down	2.31046e-42	5.64182e-42
hsa-miR-329-3p	22	159	0	14.25	0.09	-7.30682	Down	7.61102e-42	1.82814e-41
hsa-miR-329-5p	23	158	0	14.16	0.09	-7.29768	Down	1.38139e-41	3.28582e-41
hsa-miR-205-3p	21	158	0	14.16	0.09	-7.29768	Down	1.38139e-41	3.27522e-41
hsa-miR-4661-3p	22	157	0	14.07	0.09	-7.28848	Down	2.5072e-41	5.88751e-41
hsa-miR-193b-3p	22	155	0	13.89	0.09	-7.26991	Down	8.25908e-41	1.91496e-40
hsa-miR-487b-3p	22	154	0	13.8	0.09	-7.26053	Down	1.49901e-40	3.46469e-40
hsa-miR-193b-5p	22	153	0	13.71	0.09	-7.25109	Down	2.72068e-40	6.21025e-40
hsa-miR-487b-5p	22	152	0	13.62	0.09	-7.24159	Down	4.93798e-40	1.11674e-39
hsa-miR-218-1-3p	22	212	1	19	0.13	-7.19134	Down	1.4008e-53	3.88524e-53
hsa-miR-6780a-3p	21	145	0	12.99	0.09	-7.17326	Down	3.20374e-38	7.05015e-38
hsa-miR-181d-3p	21	145	0	12.99	0.09	-7.17326	Down	3.20374e-38	7.0291e-38
hsa-miR-3940-3p	22	145	0	12.99	0.09	-7.17326	Down	3.20374e-38	7.00818e-38
hsa-miR-3940-5p	20	144	0	12.9	0.09	-7.16323	Down	5.81472e-38	1.26444e-37
hsa-miR-4448	20	144	0	12.9	0.09	-7.16323	Down	5.81472e-38	1.26071e-37
hsa-miR-136-3p	22	144	0	12.9	0.09	-7.16323	Down	5.81472e-38	1.25701e-37
hsa-miR-6780a-5p	23	144	0	12.9	0.09	-7.16323	Down	5.81472e-38	1.25332e-37
hsa-miR-642a-3p	22	144	0	12.9	0.09	-7.16323	Down	5.81472e-38	1.24965e-37
hsa-miR-642b-3p	22	143	0	12.81	0.09	-7.15313	Down	1.05536e-37	2.25492e-37
hsa-miR-581	21	143	0	12.81	0.09	-7.15313	Down	1.05536e-37	2.24838e-37
hsa-miR-642b-5p	22	143	0	12.81	0.09	-7.15313	Down	1.05536e-37	2.24188e-37
hsa-miR-4745-3p	23	143	0	12.81	0.09	-7.15313	Down	1.05536e-37	2.23542e-37
hsa-miR-136-5p	23	143	0	12.81	0.09	-7.15313	Down	1.05536e-37	2.229e-37
hsa-miR-431-3p	22	142	0	12.73	0.09	-7.14409	Down	1.91546e-37	4.01101e-37
hsa-miR-642a-5p	22	142	0	12.73	0.09	-7.14409	Down	1.91546e-37	3.99962e-37
hsa-miR-4746-5p	23	142	0	12.73	0.09	-7.14409	Down	1.91546e-37	3.98828e-37
hsa-miR-4999-5p	21	141	0	12.64	0.09	-7.13386	Down	3.47654e-37	7.19791e-37
hsa-miR-4745-5p	23	141	0	12.64	0.09	-7.13386	Down	3.47654e-37	7.17769e-37
hsa-miR-431-5p	21	140	0	12.55	0.09	-7.12355	Down	6.30984e-37	1.29185e-36
hsa-miR-4999-3p	20	139	0	12.46	0.09	-7.11316	Down	1.14523e-36	2.33817e-36
hsa-miR-4746-3p	21	137	0	12.28	0.09	-7.09217	Down	3.77256e-36	7.5968e-36
hsa-miR-4489	21	137	0	12.28	0.09	-7.09217	Down	3.77256e-36	7.57604e-36
hsa-miR-326	20	132	0	11.83	0.09	-7.03831	Down	7.43016e-35	1.47599e-34
hsa-miR-590-5p	22	128	0	11.47	0.09	-6.99372	Down	8.06282e-34	1.57193e-33
hsa-miR-2115-5p	22	122	0	10.93	0.09	-6.92415	Down	2.88218e-32	5.25658e-32
hsa-miR-3164	22	122	0	10.93	0.09	-6.92415	Down	2.88218e-32	5.24357e-32
hsa-miR-330-3p	23	176	1	15.77	0.13	-6.92253	Down	2.43384e-44	6.16853e-44
hsa-miR-590-3p	21	120	0	10.75	0.09	-6.9002	Down	9.49438e-32	1.71038e-31
hsa-miR-6884-3p	23	120	0	10.75	0.09	-6.9002	Down	9.49438e-32	1.7062e-31
hsa-miR-6884-5p	22	119	0	10.66	0.09	-6.88807	Down	1.72321e-31	3.06674e-31
hsa-miR-939-5p	24	118	0	10.57	0.09	-6.87583	Down	3.1276e-31	5.49949e-31
hsa-miR-939-3p	21	117	0	10.48	0.09	-6.8635	Down	5.67654e-31	9.95765e-31
hsa-miR-1270	23	110	0	9.86	0.09	-6.77552	Down	3.6829e-29	6.23717e-29
hsa-miR-181d-5p	23	146	1	13.08	0.13	-6.65271	Down	1.18279e-36	2.40817e-36
hsa-miR-4676-5p	21	87	0	7.8	0.09	-6.43741	Down	3.31326e-23	5.25971e-23
hsa-miR-4511	22	86	0	7.71	0.09	-6.42066	Down	6.01352e-23	9.50524e-23
hsa-miR-4676-3p	22	86	0	7.71	0.09	-6.42066	Down	6.01352e-23	9.48484e-23
hsa-miR-6516-5p	22	85	0	7.62	0.09	-6.40372	Down	1.09144e-22	1.71047e-22
hsa-miR-2115-3p	22	121	1	10.84	0.13	-6.38171	Down	2.918e-30	5.03458e-30
hsa-miR-6516-3p	22	82	0	7.35	0.09	-6.35168	Down	6.52558e-22	1.01617e-21
hsa-miR-1538	23	82	0	7.35	0.09	-6.35168	Down	6.52558e-22	1.01402e-21
hsa-miR-548ar-5p	21	80	0	7.17	0.09	-6.3159	Down	2.14964e-21	3.32629e-21
hsa-miR-548ar-3p	21	79	0	7.08	0.09	-6.29768	Down	3.90154e-21	6.01181e-21
hsa-miR-7854-3p	21	69	0	6.18	0.09	-6.10154	Down	1.51342e-18	2.27944e-18
hsa-miR-500b-5p	18	66	0	5.91	0.09	-6.03709	Down	9.04852e-18	1.34629e-17
hsa-miR-641	24	61	0	5.47	0.09	-5.92547	Down	1.78213e-16	2.61451e-16
hsa-miR-196b-3p	22	576	7	51.62	0.94	-5.77913	Down	1.41529e-136	7.22388e-136
hsa-miR-339-5p	23	55	0	4.93	0.09	-5.77552	Down	6.37052e-15	9.19908e-15
hsa-miR-141-5p	22	146	2	13.08	0.27	-5.59826	Down	3.98982e-35	7.9472e-35
hsa-miR-3200-3p	22	48	0	4.3	0.09	-5.57827	Down	4.13316e-13	5.86462e-13
hsa-miR-196b-5p	22	569	8	50.99	1.08	-5.56111	Down	2.7431e-133	1.39047e-132
hsa-miR-3200-5p	22	47	0	4.21	0.09	-5.54775	Down	7.5016e-13	1.05829e-12
hsa-miR-500b-3p	20	65	1	5.82	0.13	-5.48444	Down	5.03132e-16	7.35193e-16
hsa-miR-552-3p	21	332	5	29.75	0.67	-5.47258	Down	8.28722e-78	2.87316e-77
hsa-miR-1273d	25	44	0	3.94	0.09	-5.45213	Down	4.48508e-12	6.26717e-12
hsa-miR-339-3p	23	54	1	4.84	0.13	-5.21842	Down	2.97114e-13	4.23215e-13
hsa-miR-141-3p	22	150	3	13.44	0.4	-5.07039	Down	9.00708e-35	1.78442e-34
hsa-miR-543	22	97	2	8.69	0.27	-5.00832	Down	8.73882e-23	1.37538e-22
hsa-miR-552-5p	21	326	7	29.21	0.94	-4.95766	Down	1.45703e-73	4.75962e-73
hsa-miR-4523	21	30	0	2.69	0.09	-4.90154	Down	1.88793e-08	2.50927e-08
hsa-miR-381-3p	22	192	5	17.21	0.67	-4.68294	Down	9.90688e-43	2.44348e-42
hsa-miR-381-5p	22	191	6	17.12	0.81	-4.40162	Down	2.6146e-41	6.12016e-41
hsa-miR-3909	22	21	0	1.88	0.09	-4.38466	Down	4.03494e-06	5.21209e-06
hsa-miR-3675-5p	23	53	2	4.75	0.27	-4.1369	Down	6.81328e-12	9.4844e-12
hsa-miR-607	21	172	9	15.41	1.21	-3.67079	Down	1.28362e-33	2.4698e-33
hsa-miR-3675-3p	22	54	3	4.84	0.4	-3.59694	Down	3.45174e-11	4.76885e-11
hsa-miR-6130	19	138	8	12.37	1.08	-3.51774	Down	1.64466e-26	2.7411e-26
hsa-miR-95-3p	22	122	8	10.93	1.08	-3.33919	Down	8.9399e-23	1.40402e-22
hsa-miR-3613-5p	22	959	76	85.94	10.25	-3.06771	Down	1.16892e-158	6.22577e-158
hsa-miR-95-5p	21	125	10	11.2	1.35	-3.05247	Down	7.54972e-22	1.17068e-21
hsa-miR-3613-3p	24	961	79	86.12	10.66	-3.01414	Down	8.90376e-157	4.67447e-156
hsa-miR-1827	18	59	5	5.29	0.67	-2.98103	Down	9.81698e-11	1.34869e-10
hsa-miR-219a-1-3p	22	627	61	56.19	8.23	-2.77135	Down	6.45504e-96	2.68048e-95
hsa-miR-219a-5p	21	628	62	56.28	8.37	-2.74932	Down	1.95637e-95	8.03316e-95
hsa-miR-328-3p	22	516	51	46.24	6.88	-2.74866	Down	1.15292e-78	4.05451e-78
hsa-miR-328-5p	23	511	54	45.79	7.29	-2.65104	Down	1.56869e-75	5.21715e-75
hsa-miR-199b-3p	22	1847	201	165.52	27.12	-2.60958	Down	1.22386e-264	8.32903e-264
hsa-miR-199b-5p	23	1852	208	165.96	28.07	-2.56373	Down	3.95624e-261	2.66774e-260
hsa-miR-126-3p	22	17561	2150	1573.7	290.1	-2.43954	Down	0	0
hsa-miR-126-5p	21	17563	2162	1573.87	291.72	-2.43166	Down	0	0
hsa-miR-654-3p	22	1030	142	92.3	19.16	-2.26823	Down	4.48088e-130	2.25579e-129
hsa-miR-654-5p	22	1025	142	91.85	19.16	-2.26118	Down	4.62856e-129	2.31428e-128
hsa-miR-374a-3p	22	5354	800	479.79	107.94	-2.15217	Down	0	0
hsa-miR-374a-5p	22	5372	803	481.4	108.35	-2.15154	Down	0	0
hsa-miR-29b-2-5p	22	2093	321	187.56	43.31	-2.11458	Down	1.26822e-244	8.24905e-244
hsa-miR-29b-1-5p	24	2091	323	187.38	43.58	-2.10423	Down	3.5555e-243	2.25284e-242
hsa-miR-29b-3p	23	2107	327	188.81	44.12	-2.09743	Down	3.21502e-244	2.05482e-243
hsa-miR-4508	17	628	101	56.28	13.63	-2.04584	Down	3.26332e-72	1.05199e-71
hsa-miR-3065-5p	23	292	51	26.17	6.88	-1.92743	Down	1.99416e-32	3.65513e-32
hsa-miR-3065-3p	23	286	50	25.63	6.75	-1.92487	Down	9.07762e-32	1.63932e-31
hsa-miR-8072	20	80	14	7.17	1.89	-1.92359	Down	7.48898e-10	1.01557e-09
hsa-miR-338-5p	22	288	51	25.81	6.88	-1.90745	Down	1.1396e-31	2.04295e-31
hsa-miR-338-3p	22	287	51	25.72	6.88	-1.90241	Down	1.75975e-31	3.1242e-31
hsa-miR-1260a	18	488	88	43.73	11.87	-1.8813	Down	7.87866e-52	2.15272e-51
hsa-miR-766-3p	22	455	84	40.77	11.33	-1.84736	Down	1.57436e-47	4.17746e-47
hsa-miR-766-5p	22	454	84	40.68	11.33	-1.84417	Down	2.41448e-47	6.38361e-47
hsa-miR-92b-5p	22	2248	417	201.45	56.27	-1.83998	Down	4.547e-227	2.80844e-226
hsa-miR-378g	20	88	17	7.89	2.29	-1.78468	Down	5.65632e-10	7.68465e-10
hsa-miR-181b-5p	23	930	184	83.34	24.83	-1.74692	Down	6.76152e-90	2.68633e-89
hsa-miR-181b-2-3p	20	921	183	82.53	24.69	-1.74099	Down	1.05089e-88	4.10853e-88
hsa-miR-181b-3p	21	926	185	82.98	24.96	-1.73315	Down	9.64566e-89	3.79121e-88
hsa-miR-181a-3p	22	5412	1091	484.99	147.21	-1.72008	Down	0	0
hsa-miR-30b-5p	22	843	171	75.54	23.07	-1.71122	Down	7.71664e-80	2.82176e-79
hsa-miR-30b-3p	22	842	171	75.45	23.07	-1.7095	Down	1.16505e-79	4.23918e-79
hsa-miR-15b-5p	22	11228	2363	1006.18	318.84	-1.65798	Down	0	0
hsa-miR-15b-3p	22	11205	2375	1004.11	320.46	-1.6477	Down	0	0
hsa-miR-451a	22	3281738	714975	294087	96470.6	-1.60808	Down	0	0
hsa-miR-451b	22	3281535	715109	294068	96488.7	-1.60772	Down	0	0
hsa-miR-941	23	3113	689	278.97	92.97	-1.58527	Down	2.79336e-266	1.9188e-265
hsa-miR-32-3p	22	1379	308	123.58	41.56	-1.57218	Down	6.235e-118	2.91893e-117
hsa-miR-32-5p	22	1372	307	122.95	41.42	-1.56967	Down	4.02054e-117	1.87031e-116
hsa-miR-92b-3p	22	2252	504	201.81	68	-1.56939	Down	5.36132e-191	3.03121e-190
hsa-miR-215-3p	23	8441	1892	756.42	255.29	-1.56705	Down	0	0
hsa-miR-215-5p	21	8432	1897	755.62	255.96	-1.56174	Down	0	0
hsa-miR-484	22	4286	983	384.08	132.63	-1.534	Down	0	0
hsa-miR-199a-5p	23	2021	472	181.11	63.69	-1.50773	Down	4.57636e-164	2.47325e-163
hsa-miR-1180-3p	22	3014	711	270.09	95.93	-1.49339	Down	4.5516e-241	2.85934e-240
hsa-miR-132-5p	22	355	84	31.81	11.33	-1.48933	Down	8.4797e-30	1.45282e-29
hsa-miR-199a-3p	22	2005	475	179.67	64.09	-1.48718	Down	2.8516e-160	1.52987e-159
hsa-miR-1180-5p	21	3002	716	269.02	96.61	-1.47747	Down	3.20006e-237	1.99326e-236
hsa-miR-143-3p	21	96348	23332	8634.04	3148.16	-1.45553	Down	0	0
hsa-miR-132-3p	22	362	88	32.44	11.87	-1.45045	Down	1.70131e-29	2.89459e-29
hsa-miR-143-5p	22	96344	23469	8633.68	3166.64	-1.44702	Down	0	0
hsa-miR-139-5p	23	8308	2064	744.51	278.49	-1.41867	Down	0	0
hsa-miR-139-3p	23	8301	2064	743.88	278.49	-1.41744	Down	0	0
hsa-miR-4459	22	913	237	81.82	31.98	-1.35528	Down	1.22339e-66	3.8427e-66
hsa-miR-589-3p	24	1779	462	159.42	62.34	-1.3546	Down	4.54092e-128	2.23998e-127
hsa-miR-589-5p	22	1782	463	159.69	62.47	-1.35404	Down	3.30426e-128	1.64097e-127
hsa-miR-206	22	2918	777	261.49	104.84	-1.31857	Down	2.04652e-202	1.17515e-201
hsa-miR-4510	22	44	12	3.94	1.62	-1.2822	Down	0.000307366	0.00039018
hsa-miR-23a-3p	21	27202	7537	2437.65	1016.96	-1.26123	Down	0	0
hsa-miR-3177-5p	23	368	102	32.98	13.76	-1.26111	Down	1.04544e-25	1.70377e-25
hsa-miR-23a-5p	22	27172	7530	2434.97	1016.01	-1.26099	Down	0	0
hsa-miR-181a-2-3p	22	8656	2431	775.69	328.01	-1.24174	Down	0	0
hsa-miR-181a-5p	23	8648	2429	774.97	327.74	-1.24159	Down	0	0
hsa-miR-493-5p	22	389	110	34.86	14.84	-1.23208	Down	2.10898e-26	3.4991e-26
hsa-miR-3177-3p	21	364	104	32.62	14.03	-1.21724	Down	1.78707e-24	2.8679e-24
hsa-miR-493-3p	22	389	113	34.86	15.25	-1.19276	Down	1.74418e-25	2.83622e-25
hsa-miR-374b-5p	22	10646	3177	954.02	428.67	-1.15415	Down	0	0
hsa-miR-374b-3p	22	10627	3176	952.32	428.53	-1.15205	Down	0	0
hsa-miR-374c-5p	22	10623	3182	951.96	429.34	-1.14878	Down	0	0
hsa-miR-374c-3p	22	10588	3173	948.82	428.13	-1.14809	Down	0	0
hsa-miR-532-5p	22	12003	3659	1075.63	493.7	-1.12348	Down	0	0
hsa-miR-532-3p	22	12016	3665	1076.79	494.51	-1.12267	Down	0	0
hsa-miR-27a-5p	22	11026	3378	988.07	455.79	-1.11624	Down	0	0
hsa-miR-27a-3p	21	11015	3375	987.09	455.38	-1.11611	Down	0	0
hsa-miR-203a-3p	22	322	99	28.86	13.36	-1.11115	Down	9.22418e-20	1.40368e-19
hsa-miR-145-3p	22	1367	423	122.5	57.07	-1.10198	Down	6.53612e-78	2.2768e-77
hsa-miR-145-5p	23	1366	428	122.41	57.75	-1.08383	Down	2.20168e-76	7.3892e-76
hsa-miR-142-3p	23	7313	2293	655.34	309.39	-1.08282	Down	0	0
hsa-miR-142-5p	21	7320	2297	655.97	309.93	-1.08169	Down	0	0
hsa-miR-3150a-3p	22	235	74	21.06	9.98	-1.07739	Down	2.50756e-14	3.60676e-14
hsa-miR-151a-5p	21	971322	306866	87043.1	41405	-1.07192	Down	0	0
hsa-miR-3150b-5p	22	234	74	20.97	9.98	-1.07122	Down	3.47358e-14	4.97677e-14
hsa-miR-151a-3p	21	971125	306978	87025.5	41420.1	-1.07111	Down	0	0
hsa-miR-29c-3p	22	556	176	49.82	23.75	-1.0688	Down	1.34312e-31	2.3961e-31
hsa-miR-10b-5p	23	94241	30129	8445.22	4065.27	-1.05478	Down	0	0
hsa-miR-10b-3p	22	94196	30163	8441.19	4069.85	-1.05247	Down	0	0
hsa-miR-203b-3p	23	318	103	28.5	13.9	-1.03588	Down	4.22978e-18	6.33175e-18
hsa-miR-29c-5p	22	566	184	50.72	24.83	-1.03047	Down	7.6675e-31	1.34181e-30
hsa-miR-3150b-3p	21	233	76	20.88	10.25	-1.0265	Down	1.65625e-13	2.36378e-13
hsa-miR-203a-5p	25	327	107	29.3	14.44	-1.02083	Down	2.77058e-18	4.15587e-18
hsa-miR-3150a-5p	22	232	77	20.79	10.39	-1.00069	Down	4.14834e-13	5.87482e-13
