# Supplementary material for: Comprehensive microRNA profiling reveals potential augmentation of the IL1 pathway in rheumatic heart valve disease
Source: BMC Cardiovasc Disord. 2018 Mar 16;18:53. doi: 10.1186/s12872-018-0788-2 (PMC5857082; doi:10.1186/s12872-018-0788-2)
Supplement: Supplementary file 4 — Table S4. Different miRNAs expression in severe mitral stenosis patient S2 and their expression fold of change compare to NC healthy control individual. (XLSX 47 kb) [file 12872_2018_788_MOESM4_ESM.xlsx]

## Sheet: Table S4. NC1-VS-S2
geneID	geneLength	NC-Expression	S2-Expression	NC-TPM	S2-TPM	log2 Ratio(S2/NC)	Up-Down-Regulation(S2/NC)	P-value	FDR
hsa-miR-370-3p	22	0	638	0.09	80.06	9.79694	Up	9.67352e-189	3.31876e-188
hsa-miR-483-3p	21	0	425	0.09	53.33	9.21081	Up	5.72006e-126	1.67106e-125
hsa-miR-483-5p	22	0	424	0.09	53.21	9.20756	Up	1.12747e-125	3.27946e-125
hsa-miR-760	20	0	404	0.09	50.7	9.13785	Up	8.83426e-120	2.50429e-119
hsa-miR-370-5p	22	2	638	0.18	80.06	8.79694	Up	4.8316e-184	1.64915e-183
hsa-miR-134-3p	23	1	319	0.09	40.03	8.79694	Up	1.57182e-92	3.92368e-92
hsa-miR-134-5p	22	0	316	0.09	39.66	8.78354	Up	7.58692e-94	1.91534e-93
hsa-miR-5187-5p	22	0	281	0.09	35.26	8.61389	Up	1.56561e-83	3.64945e-83
hsa-miR-5187-3p	21	1	280	0.09	35.14	8.60897	Up	4.30298e-81	9.79147e-81
hsa-miR-877-5p	20	0	276	0.09	34.64	8.5883	Up	4.658e-82	1.07086e-81
hsa-miR-877-3p	21	0	271	0.09	34.01	8.56182	Up	1.38585e-80	3.14283e-80
hsa-miR-1273f	19	0	225	0.09	28.24	8.2936	Up	4.98966e-67	1.03027e-66
hsa-miR-424-3p	21	0	178	0.09	22.34	7.95549	Up	3.54102e-53	6.63569e-53
hsa-miR-424-5p	22	0	177	0.09	22.21	7.94707	Up	6.97964e-53	1.30066e-52
hsa-miR-3928-3p	22	0	170	0.09	21.33	7.88874	Up	8.06782e-51	1.4627e-50
hsa-miR-3928-5p	23	0	170	0.09	21.33	7.88874	Up	8.06782e-51	1.45875e-50
hsa-miR-455-5p	22	1	162	0.09	20.33	7.81947	Up	1.4945e-46	2.5902e-46
hsa-miR-885-3p	22	0	159	0.09	19.95	7.79225	Up	1.40764e-47	2.47819e-47
hsa-miR-455-3p	21	1	157	0.09	19.7	7.77405	Up	4.31172e-45	7.28419e-45
hsa-miR-885-5p	22	0	155	0.09	19.45	7.75563	Up	2.12474e-46	3.673e-46
hsa-miR-708-3p	22	0	150	0.09	18.82	7.70813	Up	6.32154e-45	1.05202e-44
hsa-miR-558	19	0	150	0.09	18.82	7.70813	Up	6.32154e-45	1.04941e-44
hsa-miR-3690	23	0	149	0.09	18.7	7.6989	Up	1.24602e-44	2.04311e-44
hsa-miR-708-5p	23	1	149	0.09	18.7	7.6989	Up	9.33264e-43	1.49367e-42
hsa-miR-3127-5p	23	0	141	0.09	17.69	7.61879	Up	2.83892e-42	4.51125e-42
hsa-miR-190b	21	0	140	0.09	17.57	7.60897	Up	5.59572e-42	8.87094e-42
hsa-miR-3127-3p	22	0	140	0.09	17.57	7.60897	Up	5.59572e-42	8.84997e-42
hsa-miR-129-5p	21	0	139	0.09	17.44	7.59826	Up	1.10296e-41	1.73619e-41
hsa-miR-3681-5p	22	0	138	0.09	17.32	7.5883	Up	2.17402e-41	3.41413e-41
hsa-miR-3681-3p	22	0	137	0.09	17.19	7.57743	Up	4.28516e-41	6.66691e-41
hsa-miR-129-2-3p	22	0	136	0.09	17.07	7.56732	Up	8.44636e-41	1.30801e-40
hsa-miR-129-1-3p	22	0	135	0.09	16.94	7.55629	Up	1.66484e-40	2.56042e-40
hsa-miR-3916	26	0	126	0.09	15.81	7.4567	Up	7.4766e-38	1.11898e-37
hsa-miR-3911	22	0	126	0.09	15.81	7.4567	Up	7.4766e-38	1.11648e-37
hsa-miR-659-5p	22	0	122	0.09	15.31	7.41033	Up	1.12854e-36	1.66298e-36
hsa-miR-659-3p	22	0	121	0.09	15.18	7.39803	Up	2.22444e-36	3.26349e-36
hsa-miR-3679-5p	23	0	116	0.09	14.56	7.33787	Up	6.61816e-35	9.60423e-35
hsa-miR-6503-5p	23	0	113	0.09	14.18	7.29972	Up	5.06812e-34	7.30727e-34
hsa-miR-3679-3p	22	0	113	0.09	14.18	7.29972	Up	5.06812e-34	7.29155e-34
hsa-miR-6503-3p	21	0	112	0.09	14.06	7.28746	Up	9.98966e-34	1.43107e-33
hsa-miR-6509-5p	21	0	112	0.09	14.06	7.28746	Up	9.98966e-34	1.42801e-33
hsa-miR-6509-3p	22	0	112	0.09	14.06	7.28746	Up	9.98966e-34	1.42496e-33
hsa-miR-345-3p	22	0	95	0.09	11.92	7.04924	Up	1.02213e-28	1.43356e-28
hsa-miR-345-5p	22	0	95	0.09	11.92	7.04924	Up	1.02213e-28	1.43056e-28
hsa-miR-224-5p	21	7	602	0.63	75.55	6.90594	Up	1.68979e-164	5.54153e-164
hsa-miR-224-3p	23	9	603	0.81	75.67	6.54566	Up	1.10053e-161	3.55678e-161
hsa-miR-4706	25	0	61	0.09	7.66	6.41128	Up	1.07009e-18	1.38471e-18
hsa-miR-378d	20	4	157	0.36	19.7	5.77405	Up	9.14256e-41	1.41256e-40
hsa-miR-3591-5p	23	567914	4569615	50892.5	573456	3.49416	Up	0	0
hsa-miR-3591-3p	22	567974	4570000	50897.9	573504	3.49413	Up	0	0
hsa-miR-122-3p	22	553037	4438386	49559.3	556987	3.49042	Up	0	0
hsa-miR-122-5p	22	553108	4438389	49565.7	556988	3.49023	Up	0	0
hsa-miR-432-3p	21	652	4290	58.43	538.37	3.20382	Up	0	0
hsa-miR-432-5p	23	656	4292	58.79	538.62	3.19563	Up	0	0
hsa-miR-193b-5p	22	153	797	13.71	100.02	2.86699	Up	8.3762e-102	2.25047e-101
hsa-miR-193b-3p	22	155	800	13.89	100.39	2.8535	Up	1.72046e-101	4.60394e-101
hsa-miR-409-5p	23	210	1064	18.82	133.52	2.82672	Up	1.5365e-132	4.56854e-132
hsa-miR-409-3p	22	212	1050	19	131.77	2.79395	Up	1.41727e-128	4.1769e-128
hsa-miR-1290	19	2703	13082	242.22	1641.7	2.7608	Up	0	0
hsa-miR-1273e	22	92	437	8.24	54.84	2.73451	Up	8.56596e-53	1.58743e-52
hsa-miR-1246	19	15277	69180	1369.02	8681.62	2.66482	Up	0	0
hsa-miR-195-5p	21	30	133	2.69	16.69	2.63331	Up	3.1068e-16	3.92902e-16
hsa-miR-1-3p	22	171	752	15.32	94.37	2.62291	Up	4.69062e-84	1.09721e-83
hsa-miR-1-5p	22	172	755	15.41	94.75	2.62026	Up	3.00558e-84	7.0552e-84
hsa-miR-195-3p	22	32	138	2.87	17.32	2.59332	Up	2.01614e-16	2.55454e-16
hsa-miR-7110-3p	22	147	578	13.17	72.54	2.46152	Up	1.05458e-58	2.05092e-58
hsa-miR-7110-5p	21	150	577	13.44	72.41	2.42966	Up	2.32078e-57	4.47436e-57
hsa-miR-1273d	25	44	132	3.94	16.57	2.07231	Up	5.0249e-11	6.20232e-11
hsa-miR-543	22	97	275	8.69	34.51	1.98959	Up	6.99452e-20	9.17516e-20
hsa-miR-485-5p	22	119	325	10.66	40.79	1.93601	Up	4.95372e-22	6.62808e-22
hsa-miR-485-3p	22	119	322	10.66	40.41	1.9225	Up	1.4959e-21	1.98958e-21
hsa-miR-127-5p	22	1265	3334	113.36	418.39	1.88394	Up	7.80296e-199	2.74746e-198
hsa-miR-127-3p	22	1274	3323	114.17	417.01	1.8689	Up	7.19604e-195	2.50737e-194
hsa-miR-5010-3p	22	123	315	11.02	39.53	1.84282	Up	1.93792e-19	2.53216e-19
hsa-miR-5010-5p	22	124	316	11.11	39.66	1.83583	Up	2.39888e-19	3.12836e-19
hsa-miR-379-3p	22	432	1091	38.71	136.91	1.82245	Up	7.06712e-62	1.41979e-61
hsa-miR-379-5p	21	434	1094	38.89	137.29	1.81976	Up	7.56756e-62	1.51578e-61
hsa-miR-330-3p	23	176	434	15.77	54.46	1.78801	Up	1.24542e-24	1.69003e-24
hsa-miR-330-5p	22	172	424	15.41	53.21	1.78783	Up	4.36058e-24	5.89339e-24
hsa-miR-4446-5p	22	494	1036	44.27	130.01	1.55422	Up	3.77128e-41	5.88109e-41
hsa-miR-4446-3p	22	492	1031	44.09	129.38	1.55309	Up	6.8807e-41	1.06803e-40
hsa-miR-7854-3p	21	69	144	6.18	18.07	1.54792	Up	6.7925e-07	8.21733e-07
hsa-miR-342-5p	21	2087	4291	187.02	538.49	1.52573	Up	2.5833e-157	8.30879e-157
hsa-miR-342-3p	23	2089	4291	187.2	538.49	1.52434	Up	5.85776e-157	1.87504e-156
hsa-miR-664a-5p	24	693	1243	62.1	155.99	1.32879	Up	7.19734e-33	1.02447e-32
hsa-miR-664a-3p	23	690	1230	61.83	154.36	1.31992	Up	5.92632e-32	8.39981e-32
hsa-miR-320c	20	508	809	45.52	101.52	1.15719	Up	6.3465e-15	7.98084e-15
hsa-let-7e-3p	22	1700	2703	152.34	339.21	1.15488	Up	7.84934e-46	1.34646e-45
hsa-let-7e-5p	22	1712	2691	153.42	337.7	1.13826	Up	1.37809e-43	2.23773e-43
hsa-miR-200c-3p	23	538	822	48.21	103.16	1.09748	Up	6.63544e-13	8.2665e-13
hsa-miR-200c-5p	22	545	821	48.84	103.03	1.07693	Up	3.66554e-12	4.55808e-12
hsa-miR-374b-5p	22	10646	0	954.02	0.09	-13.3718	Down	0	0
hsa-miR-15b-3p	22	11205	3	1004.11	0.38	-11.3676	Down	0	0
hsa-miR-34c-5p	23	2467	0	221.08	0.09	-11.2624	Down	0	0
hsa-miR-144-3p	20	3297	1	295.45	0.13	-11.1502	Down	0	0
hsa-miR-29b-3p	23	2107	0	188.81	0.09	-11.0347	Down	0	0
hsa-miR-29b-1-5p	24	2091	0	187.38	0.09	-11.0238	Down	0	0
hsa-miR-15b-5p	22	11228	4	1006.18	0.5	-10.9747	Down	0	0
hsa-miR-374a-5p	22	5372	2	481.4	0.25	-10.9111	Down	0	0
hsa-miR-374c-5p	22	10623	4	951.96	0.5	-10.8948	Down	0	0
hsa-miR-34c-3p	22	2464	1	220.81	0.13	-10.7301	Down	0	0
hsa-miR-374c-3p	22	10588	5	948.82	0.63	-10.5566	Down	0	0
hsa-miR-29b-2-5p	22	2093	1	187.56	0.13	-10.4946	Down	0	0
hsa-miR-32-3p	22	1379	0	123.58	0.09	-10.4232	Down	0	0
hsa-miR-32-5p	22	1372	0	122.95	0.09	-10.4159	Down	0	0
hsa-miR-19b-3p	23	1364	0	122.23	0.09	-10.4074	Down	0	0
hsa-miR-96-3p	22	1362	0	122.05	0.09	-10.4053	Down	0	0
hsa-miR-144-5p	22	3309	2	296.53	0.25	-10.212	Down	0	0
hsa-miR-374b-3p	22	10627	7	952.32	0.88	-10.0797	Down	0	0
hsa-miR-374a-3p	22	5354	4	479.79	0.5	-9.90626	Down	0	0
hsa-miR-3613-3p	24	961	0	86.12	0.09	-9.90221	Down	3.41958e-296	1.36173e-295
hsa-miR-3613-5p	22	959	0	85.94	0.09	-9.89919	Down	1.40888e-295	5.57716e-295
hsa-miR-652-5p	25	959	0	85.94	0.09	-9.89919	Down	1.40888e-295	5.54436e-295
hsa-miR-19b-2-5p	22	1374	1	123.13	0.13	-9.88745	Down	0	0
hsa-miR-19b-1-5p	23	1371	1	122.86	0.13	-9.88429	Down	0	0
hsa-miR-18a-3p	23	835	0	74.83	0.09	-9.69948	Down	1.87367e-257	7.04207e-257
hsa-miR-18a-5p	23	828	0	74.2	0.09	-9.68728	Down	2.65978e-255	9.88552e-255
hsa-miR-652-3p	21	962	1	86.21	0.13	-9.3732	Down	8.24772e-294	3.22674e-293
hsa-miR-219a-5p	21	628	0	56.28	0.09	-9.28848	Down	8.22012e-194	2.84936e-193
hsa-miR-219a-1-3p	22	627	0	56.19	0.09	-9.28617	Down	1.66851e-193	5.75377e-193
hsa-miR-196b-5p	22	569	0	50.99	0.09	-9.14607	Down	1.13354e-175	3.83e-175
hsa-miR-29c-5p	22	566	0	50.72	0.09	-9.13841	Down	9.47956e-175	3.18685e-174
hsa-miR-29c-3p	22	556	0	49.82	0.09	-9.11258	Down	1.12535e-171	3.74558e-171
hsa-miR-199b-5p	23	1852	3	165.96	0.38	-8.77062	Down	0	0
hsa-miR-942-3p	22	438	0	39.25	0.09	-8.76855	Down	2.13998e-135	6.44886e-135
hsa-miR-495-5p	22	435	0	38.98	0.09	-8.75859	Down	1.78961e-134	5.36884e-134
hsa-miR-942-5p	22	433	0	38.8	0.09	-8.75192	Down	7.37326e-134	2.2021e-133
hsa-miR-769-5p	22	394	0	35.31	0.09	-8.61594	Down	7.21466e-122	2.06265e-121
hsa-miR-769-3p	23	386	0	34.59	0.09	-8.58621	Down	2.07882e-119	5.86806e-119
hsa-miR-19a-3p	23	376	0	33.69	0.09	-8.54818	Down	2.46784e-116	6.90789e-116
hsa-miR-19a-5p	22	376	0	33.69	0.09	-8.54818	Down	2.46784e-116	6.8791e-116
hsa-miR-3177-5p	23	368	0	32.98	0.09	-8.51745	Down	7.11082e-114	1.96576e-113
hsa-miR-4326	20	365	0	32.71	0.09	-8.50559	Down	5.94662e-113	1.63716e-112
hsa-miR-3177-3p	21	364	0	32.62	0.09	-8.50162	Down	1.20704e-112	3.30946e-112
hsa-miR-132-3p	22	362	0	32.44	0.09	-8.49363	Down	4.97302e-112	1.35794e-111
hsa-miR-132-5p	22	355	0	31.81	0.09	-8.46534	Down	7.05948e-110	1.91206e-109
hsa-miR-1260a	18	488	1	43.73	0.13	-8.39397	Down	2.26076e-148	6.90616e-148
hsa-miR-107	23	486	1	43.55	0.13	-8.38802	Down	9.27642e-148	2.82087e-147
hsa-miR-365a-5p	23	316	0	28.32	0.09	-8.29768	Down	6.90762e-98	1.79813e-97
hsa-miR-1260b	19	315	0	28.23	0.09	-8.29309	Down	1.4021e-97	3.63567e-97
hsa-miR-365a-3p	22	312	0	27.96	0.09	-8.27922	Down	1.17254e-96	3.01705e-96
hsa-miR-514a-3p	21	303	0	27.15	0.09	-8.23681	Down	6.85774e-94	1.73781e-93
hsa-miR-495-3p	22	435	1	38.98	0.13	-8.22808	Down	3.9765e-132	1.17711e-131
hsa-miR-130a-5p	22	297	0	26.62	0.09	-8.20837	Down	4.79602e-92	1.18835e-91
hsa-miR-516b-5p	22	293	0	26.26	0.09	-8.18873	Down	8.14108e-91	2.00235e-90
hsa-miR-516b-3p	18	293	0	26.26	0.09	-8.18873	Down	8.14108e-91	1.99501e-90
hsa-miR-3065-5p	23	292	0	26.17	0.09	-8.18377	Down	1.65247e-90	4.03467e-90
hsa-miR-338-5p	22	288	0	25.81	0.09	-8.16379	Down	2.805e-89	6.79908e-89
hsa-miR-130a-3p	22	288	0	25.81	0.09	-8.16379	Down	2.805e-89	6.77453e-89
hsa-miR-338-3p	22	287	0	25.72	0.09	-8.15875	Down	5.69356e-89	1.37014e-88
hsa-miR-3065-3p	23	286	0	25.63	0.09	-8.15369	Down	1.15567e-88	2.77112e-88
hsa-miR-1323	22	283	0	25.36	0.09	-8.13841	Down	9.6646e-88	2.29277e-87
hsa-miR-3120-5p	21	250	0	22.4	0.09	-7.95936	Down	1.35219e-77	3.02548e-77
hsa-miR-3120-3p	21	249	0	22.31	0.09	-7.95355	Down	2.74466e-77	6.12059e-77
hsa-miR-214-3p	22	244	0	21.87	0.09	-7.92481	Down	9.45672e-76	2.09488e-75
hsa-miR-660-3p	21	241	0	21.6	0.09	-7.90689	Down	7.90844e-75	1.74038e-74
hsa-miR-660-5p	22	240	0	21.51	0.09	-7.90087	Down	1.60524e-74	3.49807e-74
hsa-miR-151b	18	235	0	21.06	0.09	-7.87036	Down	5.53084e-73	1.19745e-72
hsa-miR-3150a-3p	22	235	0	21.06	0.09	-7.87036	Down	5.53084e-73	1.19359e-72
hsa-miR-3150b-5p	22	234	0	20.97	0.09	-7.86419	Down	1.12264e-72	2.41495e-72
hsa-miR-3150b-3p	21	233	0	20.88	0.09	-7.85798	Down	2.27872e-72	4.8861e-72
hsa-miR-3150a-5p	22	232	0	20.79	0.09	-7.85175	Down	4.62532e-72	9.88607e-72
hsa-miR-106a-5p	23	332	1	29.75	0.13	-7.83823	Down	1.41394e-100	3.73883e-100
hsa-miR-106a-3p	22	331	1	29.66	0.13	-7.83386	Down	2.86142e-100	7.50702e-100
hsa-miR-4286	17	227	0	20.34	0.09	-7.82018	Down	1.59365e-70	3.36326e-70
hsa-miR-1228-3p	20	225	0	20.16	0.09	-7.80735	Down	6.56588e-70	1.38131e-69
hsa-miR-1228-5p	21	223	0	19.98	0.09	-7.79442	Down	2.70516e-69	5.65548e-69
hsa-miR-5009-3p	22	221	0	19.8	0.09	-7.78136	Down	1.11454e-68	2.32282e-68
hsa-miR-5009-5p	24	219	0	19.63	0.09	-7.76892	Down	4.59192e-68	9.51082e-68
hsa-miR-4419a	17	214	0	19.18	0.09	-7.73546	Down	1.58214e-66	3.25677e-66
hsa-miR-218-2-3p	22	211	0	18.91	0.09	-7.71501	Down	1.32311e-65	2.69866e-65
hsa-miR-514a-5p	23	304	1	27.24	0.13	-7.71107	Down	5.26168e-92	1.29892e-91
hsa-miR-335-3p	22	887	3	79.49	0.38	-7.70863	Down	2.96906e-266	1.1222e-265
hsa-miR-218-5p	21	210	0	18.82	0.09	-7.70813	Down	2.68562e-65	5.46103e-65
hsa-miR-499b-3p	22	199	0	17.83	0.09	-7.63017	Down	6.47138e-62	1.30796e-61
hsa-miR-499a-3p	22	199	0	17.83	0.09	-7.63017	Down	6.47138e-62	1.30402e-61
hsa-miR-511-5p	21	195	0	17.47	0.09	-7.60074	Down	1.0985e-60	2.18718e-60
hsa-miR-4473	22	195	0	17.47	0.09	-7.60074	Down	1.0985e-60	2.18069e-60
hsa-miR-96-5p	23	1354	5	121.34	0.63	-7.58949	Down	0	0
hsa-miR-499a-5p	21	192	0	17.21	0.09	-7.57911	Down	9.18646e-60	1.80757e-59
hsa-miR-4454	20	191	0	17.12	0.09	-7.57154	Down	1.86466e-59	3.65823e-59
hsa-miR-5588-5p	21	189	0	16.94	0.09	-7.55629	Down	7.68244e-59	1.49841e-58
hsa-miR-1224-3p	21	176	0	15.77	0.09	-7.45304	Down	7.62696e-55	1.46202e-54
hsa-miR-503-3p	23	175	0	15.68	0.09	-7.44478	Down	1.54811e-54	2.9591e-54
hsa-miR-503-5p	23	174	0	15.59	0.09	-7.43648	Down	3.14232e-54	5.97219e-54
hsa-miR-1224-5p	19	174	0	15.59	0.09	-7.43648	Down	3.14232e-54	5.95528e-54
hsa-miR-3908	22	172	0	15.41	0.09	-7.41973	Down	1.29465e-53	2.43977e-53
hsa-miR-9-3p	22	247	1	22.13	0.13	-7.41135	Down	1.43409e-74	3.13531e-74
hsa-miR-6805-5p	22	171	0	15.32	0.09	-7.41128	Down	2.62786e-53	4.93831e-53
hsa-miR-214-5p	22	244	1	21.87	0.13	-7.3943	Down	1.1849e-73	2.5737e-73
hsa-miR-6805-3p	23	168	0	15.05	0.09	-7.38562	Down	2.19762e-52	4.05016e-52
hsa-miR-205-5p	22	161	0	14.43	0.09	-7.32493	Down	3.11964e-50	5.62544e-50
hsa-miR-4661-5p	22	161	0	14.43	0.09	-7.32493	Down	3.11964e-50	5.61032e-50
hsa-miR-329-3p	22	159	0	14.25	0.09	-7.30682	Down	1.2853e-49	2.30527e-49
hsa-miR-329-5p	23	158	0	14.16	0.09	-7.29768	Down	2.60888e-49	4.66669e-49
hsa-miR-205-3p	21	158	0	14.16	0.09	-7.29768	Down	2.60888e-49	4.65424e-49
hsa-miR-4661-3p	22	157	0	14.07	0.09	-7.28848	Down	5.29546e-49	9.42198e-49
hsa-miR-487b-3p	22	154	0	13.8	0.09	-7.26053	Down	4.42848e-48	7.83771e-48
hsa-miR-421	23	153	0	13.71	0.09	-7.25109	Down	8.98886e-48	1.58669e-47
hsa-miR-550b-2-5p	22	151	0	13.53	0.09	-7.23202	Down	3.70344e-47	6.50289e-47
hsa-miR-5096	21	151	0	13.53	0.09	-7.23202	Down	3.70344e-47	6.48587e-47
hsa-miR-550a-3p	22	151	0	13.53	0.09	-7.23202	Down	3.70344e-47	6.46893e-47
hsa-miR-550a-5p	23	150	0	13.44	0.09	-7.22239	Down	7.51718e-47	1.30963e-46
hsa-miR-548ad-3p	22	150	0	13.44	0.09	-7.22239	Down	7.51718e-47	1.30623e-46
hsa-miR-548ad-5p	20	147	0	13.17	0.09	-7.19311	Down	6.28646e-46	1.08393e-45
hsa-miR-181d-5p	23	146	0	13.08	0.09	-7.18322	Down	1.27602e-45	2.18326e-45
hsa-miR-181d-3p	21	145	0	12.99	0.09	-7.17326	Down	2.59004e-45	4.409e-45
hsa-miR-3940-3p	22	145	0	12.99	0.09	-7.17326	Down	2.59004e-45	4.39781e-45
hsa-miR-3940-5p	20	144	0	12.9	0.09	-7.16323	Down	5.25722e-45	8.85914e-45
hsa-miR-136-3p	22	144	0	12.9	0.09	-7.16323	Down	5.25722e-45	8.83688e-45
hsa-miR-6780a-5p	23	144	0	12.9	0.09	-7.16323	Down	5.25722e-45	8.81474e-45
hsa-miR-6721-5p	23	144	0	12.9	0.09	-7.16323	Down	5.25722e-45	8.7927e-45
hsa-miR-642a-3p	22	144	0	12.9	0.09	-7.16323	Down	5.25722e-45	8.77077e-45
hsa-miR-642b-3p	22	143	0	12.81	0.09	-7.15313	Down	1.0671e-44	1.76706e-44
hsa-miR-581	21	143	0	12.81	0.09	-7.15313	Down	1.0671e-44	1.7627e-44
hsa-miR-642b-5p	22	143	0	12.81	0.09	-7.15313	Down	1.0671e-44	1.75836e-44
hsa-miR-136-5p	23	143	0	12.81	0.09	-7.15313	Down	1.0671e-44	1.75404e-44
hsa-miR-642a-5p	22	142	0	12.73	0.09	-7.14409	Down	2.166e-44	3.54292e-44
hsa-miR-6734-3p	23	142	0	12.73	0.09	-7.14409	Down	2.166e-44	3.53428e-44
hsa-miR-4999-5p	21	141	0	12.64	0.09	-7.13386	Down	4.3965e-44	7.15635e-44
hsa-miR-511-3p	20	203	1	18.19	0.13	-7.12849	Down	3.98382e-61	7.95575e-61
hsa-miR-4999-3p	20	139	0	12.46	0.09	-7.11316	Down	1.81137e-43	2.93416e-43
hsa-miR-499b-5p	21	200	1	17.92	0.13	-7.10692	Down	3.28306e-60	6.49813e-60
hsa-miR-6734-5p	23	138	0	12.37	0.09	-7.1027	Down	3.6767e-43	5.92702e-43
hsa-miR-193a-5p	22	137	0	12.28	0.09	-7.09217	Down	7.4629e-43	1.20016e-42
hsa-miR-4489	21	137	0	12.28	0.09	-7.09217	Down	7.4629e-43	1.19729e-42
hsa-miR-193a-3p	22	134	0	12.01	0.09	-7.0601	Down	6.24106e-42	9.84733e-42
hsa-miR-326	20	132	0	11.83	0.09	-7.03831	Down	2.57134e-41	4.02863e-41
hsa-miR-6866-5p	23	130	0	11.65	0.09	-7.01619	Down	1.0594e-40	1.63303e-40
hsa-miR-365b-5p	22	128	0	11.47	0.09	-6.99372	Down	4.36474e-40	6.69727e-40
hsa-miR-590-5p	22	128	0	11.47	0.09	-6.99372	Down	4.36474e-40	6.68195e-40
hsa-miR-3913-5p	22	128	0	11.47	0.09	-6.99372	Down	4.36474e-40	6.66669e-40
hsa-miR-6866-3p	22	128	0	11.47	0.09	-6.99372	Down	4.36474e-40	6.65151e-40
hsa-miR-454-3p	23	128	0	11.47	0.09	-6.99372	Down	4.36474e-40	6.63639e-40
hsa-miR-365b-3p	22	128	0	11.47	0.09	-6.99372	Down	4.36474e-40	6.62134e-40
hsa-miR-454-5p	22	127	0	11.38	0.09	-6.98236	Down	8.8595e-40	1.34095e-39
hsa-miR-3913-3p	22	127	0	11.38	0.09	-6.98236	Down	8.8595e-40	1.33792e-39
hsa-miR-3122	22	183	1	16.4	0.13	-6.97904	Down	5.06924e-55	9.74518e-55
hsa-miR-5588-3p	19	179	1	16.04	0.13	-6.94702	Down	8.41976e-54	1.59119e-53
hsa-miR-3164	22	122	0	10.93	0.09	-6.92415	Down	3.05254e-38	4.57881e-38
hsa-miR-590-3p	21	120	0	10.75	0.09	-6.9002	Down	1.25765e-37	1.87387e-37
hsa-miR-6884-3p	23	120	0	10.75	0.09	-6.9002	Down	1.25765e-37	1.86971e-37
hsa-miR-607	21	172	1	15.41	0.13	-6.88921	Down	1.14925e-51	2.10068e-51
hsa-miR-6884-5p	22	119	0	10.66	0.09	-6.88807	Down	2.55276e-37	3.78669e-37
hsa-miR-939-5p	24	118	0	10.57	0.09	-6.87583	Down	5.18156e-37	7.66917e-37
hsa-miR-939-3p	21	117	0	10.48	0.09	-6.8635	Down	1.05175e-36	1.55324e-36
hsa-miR-3929	23	163	1	14.61	0.13	-6.8123	Down	6.37576e-49	1.1314e-48
hsa-miR-6127	19	112	0	10.04	0.09	-6.80162	Down	3.62378e-35	5.28172e-35
hsa-miR-1270	23	110	0	9.86	0.09	-6.77552	Down	1.49301e-34	2.15728e-34
hsa-miR-16-1-3p	22	32157	211	2881.69	26.48	-6.76587	Down	0	0
hsa-miR-16-5p	22	32182	216	2883.93	27.11	-6.73307	Down	0	0
hsa-miR-550b-3p	20	153	1	13.71	0.13	-6.72057	Down	7.11288e-46	1.22327e-45
hsa-miR-487b-5p	22	152	1	13.62	0.13	-6.71107	Down	1.43451e-45	2.44817e-45
hsa-miR-6780a-3p	21	145	1	12.99	0.13	-6.64275	Down	1.94437e-43	3.142e-43
hsa-miR-199a-5p	23	2021	15	181.11	1.88	-6.58999	Down	0	0
hsa-miR-199a-3p	22	2005	15	179.67	1.88	-6.57847	Down	0	0
hsa-miR-548o-5p	22	96	0	8.6	0.09	-6.57827	Down	3.0086e-30	4.25529e-30
hsa-miR-548l	22	138	1	12.37	0.13	-6.57219	Down	2.62956e-41	4.11022e-41
hsa-miR-548o-3p	22	90	0	8.07	0.09	-6.4865	Down	2.1041e-28	2.93871e-28
hsa-miR-133a-5p	22	90	0	8.07	0.09	-6.4865	Down	2.1041e-28	2.93259e-28
hsa-miR-133a-3p	22	89	0	7.98	0.09	-6.47032	Down	4.27086e-28	5.94014e-28
hsa-miR-4676-5p	21	87	0	7.8	0.09	-6.43741	Down	1.75961e-27	2.43219e-27
hsa-miR-4511	22	86	0	7.71	0.09	-6.42066	Down	3.57162e-27	4.92663e-27
hsa-miR-4676-3p	22	86	0	7.71	0.09	-6.42066	Down	3.57162e-27	4.91649e-27
hsa-miR-6516-5p	22	85	0	7.62	0.09	-6.40372	Down	7.24964e-27	9.95895e-27
hsa-miR-199b-3p	22	1847	16	165.52	2.01	-6.36367	Down	0	0
hsa-miR-6516-3p	22	82	0	7.35	0.09	-6.35168	Down	6.0627e-26	8.29437e-26
hsa-miR-1538	23	82	0	7.35	0.09	-6.35168	Down	6.0627e-26	8.27744e-26
hsa-miR-548ar-5p	21	80	0	7.17	0.09	-6.3159	Down	2.49786e-25	3.4034e-25
hsa-miR-335-5p	23	885	8	79.31	1	-6.30943	Down	3.45076e-256	1.2897e-255
hsa-miR-548ar-3p	21	79	0	7.08	0.09	-6.29768	Down	5.0701e-25	6.8941e-25
hsa-miR-218-1-3p	22	212	2	19	0.25	-6.24793	Down	3.89496e-62	7.89615e-62
hsa-miR-500b-5p	18	66	0	5.91	0.09	-6.03709	Down	5.03348e-21	6.66812e-21
hsa-miR-500b-3p	20	65	0	5.82	0.09	-6.01495	Down	1.02169e-20	1.34549e-20
hsa-miR-641	24	61	0	5.47	0.09	-5.92547	Down	1.73428e-19	2.27052e-19
hsa-miR-552-3p	21	332	4	29.75	0.5	-5.89482	Down	2.94392e-95	7.54591e-95
hsa-miR-196b-3p	22	576	7	51.62	0.88	-5.87428	Down	3.09938e-164	1.01146e-163
hsa-miR-339-5p	23	55	0	4.93	0.09	-5.77552	Down	1.21289e-17	1.55148e-17
hsa-miR-339-3p	23	54	0	4.84	0.09	-5.74894	Down	2.4619e-17	3.13716e-17
hsa-miR-3675-3p	22	54	0	4.84	0.09	-5.74894	Down	2.4619e-17	3.1312e-17
hsa-miR-3675-5p	23	53	0	4.75	0.09	-5.72186	Down	4.99714e-17	6.34362e-17
hsa-miR-1299	22	291	4	26.08	0.5	-5.70487	Down	7.0577e-83	1.63377e-82
hsa-miR-3200-3p	22	48	0	4.3	0.09	-5.57827	Down	1.72176e-15	2.17331e-15
hsa-miR-3200-5p	22	47	0	4.21	0.09	-5.54775	Down	3.4948e-15	4.40305e-15
hsa-miR-9-5p	23	252	4	22.58	0.5	-5.49697	Down	3.92038e-71	8.32614e-71
hsa-miR-331-5p	22	42	0	3.76	0.09	-5.38466	Down	1.20413e-13	1.50572e-13
hsa-miR-331-3p	21	42	0	3.76	0.09	-5.38466	Down	1.20413e-13	1.50291e-13
hsa-miR-381-3p	22	192	4	17.21	0.5	-5.10518	Down	3.77938e-53	7.06258e-53
hsa-miR-4523	21	30	0	2.69	0.09	-4.90154	Down	5.88946e-10	7.22945e-10
hsa-miR-23b-5p	22	6170	150	552.91	18.82	-4.87671	Down	0	0
hsa-miR-203a-5p	25	327	8	29.3	1	-4.87283	Down	4.77338e-88	1.1405e-87
hsa-miR-552-5p	21	326	8	29.21	1	-4.86839	Down	9.45894e-88	2.25197e-87
hsa-miR-23b-3p	21	6161	151	552.11	18.95	-4.86469	Down	0	0
hsa-miR-92b-3p	22	2252	59	201.81	7.4	-4.76933	Down	0	0
hsa-miR-381-5p	22	191	5	17.12	0.63	-4.76419	Down	1.51016e-51	2.75286e-51
hsa-miR-92b-5p	22	2248	60	201.45	7.53	-4.74163	Down	0	0
hsa-miR-141-5p	22	146	4	13.08	0.5	-4.70929	Down	1.80642e-39	2.72184e-39
hsa-miR-203a-3p	22	322	9	28.86	1.13	-4.67468	Down	2.736e-85	6.46779e-85
hsa-miR-3909	22	21	0	1.88	0.09	-4.38466	Down	3.4445e-07	4.17458e-07
hsa-miR-203b-3p	23	318	11	28.5	1.38	-4.36822	Down	1.06346e-81	2.4365e-81
hsa-miR-141-3p	22	150	6	13.44	0.75	-4.1635	Down	2.51636e-38	3.78302e-38
hsa-miR-95-5p	21	125	5	11.2	0.63	-4.152	Down	3.79508e-32	5.39046e-32
hsa-miR-3064-5p	21	17	0	1.52	0.09	-4.078	Down	5.84692e-06	7.0226e-06
hsa-miR-3064-3p	23	17	0	1.52	0.09	-4.078	Down	5.84692e-06	7.01002e-06
hsa-miR-16-2-3p	22	38354	1672	3437.02	209.82	-4.03393	Down	0	0
hsa-miR-93-3p	22	5942	272	532.48	34.13	-3.96362	Down	0	0
hsa-miR-93-5p	23	5940	274	532.3	34.39	-3.95218	Down	0	0
hsa-miR-451a	22	3281738	153246	294087	19231.3	-3.93471	Down	0	0
hsa-miR-451b	22	3281535	153256	294068	19232.6	-3.93453	Down	0	0
hsa-miR-95-3p	22	122	6	10.93	0.75	-3.86526	Down	3.10552e-30	4.38311e-30
hsa-miR-203b-5p	22	317	16	28.41	2.01	-3.82113	Down	5.48346e-76	1.21875e-75
hsa-miR-106b-5p	21	39665	2274	3554.5	285.37	-3.63874	Down	0	0
hsa-miR-106b-3p	22	39664	2280	3554.41	286.12	-3.63492	Down	0	0
hsa-miR-17-3p	22	2411	144	216.06	18.07	-3.57976	Down	0	0
hsa-miR-17-5p	23	2415	145	216.42	18.2	-3.57182	Down	0	0
hsa-miR-30c-2-3p	22	2589	157	232.01	19.7	-3.55792	Down	0	0
hsa-miR-30c-5p	23	2572	156	230.48	19.58	-3.55719	Down	0	0
hsa-miR-30c-1-3p	22	2569	160	230.22	20.08	-3.51918	Down	0	0
hsa-miR-484	22	4286	268	384.08	33.63	-3.51359	Down	0	0
hsa-miR-186-3p	22	37280	2658	3340.78	333.56	-3.32417	Down	0	0
hsa-miR-186-5p	22	37289	2667	3341.58	334.69	-3.31963	Down	0	0
hsa-miR-15a-3p	22	1826	131	163.63	16.44	-3.31516	Down	0	0
hsa-miR-15a-5p	22	1819	133	163.01	16.69	-3.2879	Down	0	0
hsa-miR-1180-3p	22	3014	239	270.09	29.99	-3.17089	Down	0	0
hsa-miR-1180-5p	21	3002	241	269.02	30.24	-3.15318	Down	0	0
hsa-miR-3158-5p	21	7963	681	713.59	85.46	-3.06177	Down	0	0
hsa-miR-3158-3p	22	7970	686	714.22	86.09	-3.05245	Down	0	0
hsa-miR-4429	20	35	3	3.14	0.38	-3.04669	Down	2.20894e-08	2.69668e-08
hsa-miR-25-5p	21	431687	38272	38684.8	4802.88	-3.0098	Down	0	0
hsa-miR-25-3p	22	431640	38283	38680.6	4804.26	-3.00922	Down	0	0
hsa-miR-223-3p	22	109918	10425	9850.09	1308.27	-2.91248	Down	0	0
hsa-miR-223-5p	22	110025	10439	9859.68	1310.02	-2.91195	Down	0	0
hsa-miR-363-3p	22	3099	294	277.71	36.9	-2.91189	Down	0	0
hsa-miR-425-3p	22	13568	1293	1215.87	162.26	-2.90561	Down	0	0
hsa-miR-425-5p	23	13579	1297	1216.86	162.76	-2.90235	Down	0	0
hsa-miR-363-5p	22	3102	300	277.98	37.65	-2.88426	Down	0	0
hsa-miR-27a-5p	22	11026	1092	988.07	137.04	-2.85002	Down	0	0
hsa-miR-27a-3p	21	11015	1096	987.09	137.54	-2.84333	Down	0	0
hsa-miR-101-5p	22	13809	1444	1237.47	181.21	-2.77166	Down	0	0
hsa-miR-532-3p	22	12016	1265	1076.79	158.75	-2.76191	Down	0	0
hsa-miR-101-3p	21	13802	1460	1236.84	183.22	-2.75501	Down	0	0
hsa-miR-532-5p	22	12003	1273	1075.63	159.75	-2.75129	Down	0	0
hsa-miR-20a-3p	22	2121	230	190.07	28.86	-2.71939	Down	0	0
hsa-miR-20a-5p	23	2111	229	189.17	28.74	-2.71855	Down	0	0
hsa-miR-182-3p	21	74973	8416	6718.56	1056.15	-2.66934	Down	0	0
hsa-miR-182-5p	24	74926	8424	6714.35	1057.15	-2.66707	Down	0	0
hsa-miR-23a-3p	21	27202	3102	2437.65	389.28	-2.64661	Down	0	0
hsa-miR-23a-5p	22	27172	3104	2434.97	389.53	-2.6441	Down	0	0
hsa-miR-197-5p	23	1317	151	118.02	18.95	-2.63876	Down	2.80776e-240	1.03208e-239
hsa-miR-197-3p	22	1315	152	117.84	19.07	-2.62745	Down	4.56704e-239	1.66959e-238
hsa-miR-139-5p	23	8308	1071	744.51	134.4	-2.46976	Down	0	0
hsa-miR-139-3p	23	8301	1071	743.88	134.4	-2.46854	Down	0	0
hsa-miR-126-3p	22	17561	2299	1573.7	288.51	-2.44747	Down	0	0
hsa-miR-126-5p	21	17563	2312	1573.87	290.14	-2.4395	Down	0	0
hsa-miR-183-5p	22	49002	6498	4391.22	815.45	-2.42895	Down	0	0
hsa-miR-183-3p	22	49014	6504	4392.29	816.21	-2.42796	Down	0	0
hsa-miR-30a-5p	22	9466	1281	848.28	160.76	-2.39963	Down	0	0
hsa-miR-30a-3p	22	9474	1283	848.99	161.01	-2.3986	Down	0	0
hsa-miR-26b-3p	22	19705	2711	1765.83	340.21	-2.37585	Down	0	0
hsa-miR-26b-5p	21	19715	2716	1766.72	340.84	-2.37391	Down	0	0
hsa-miR-501-3p	22	1041	144	93.29	18.07	-2.36813	Down	3.58734e-174	1.19997e-173
hsa-miR-486-3p	21	1462248	206879	131037	25961.9	-2.3355	Down	0	0
hsa-miR-486-5p	22	1462275	206893	131039	25963.7	-2.33543	Down	0	0
hsa-miR-501-5p	22	1032	147	92.48	18.45	-2.32552	Down	4.50228e-170	1.4911e-169
hsa-miR-206	22	2918	428	261.49	53.71	-2.28349	Down	0	0
hsa-miR-92a-2-5p	22	219987	32276	19713.7	4050.42	-2.28306	Down	0	0
hsa-miR-92a-3p	22	226321	33264	20281.3	4174.41	-2.28051	Down	0	0
hsa-miR-92a-1-5p	23	226410	33292	20289.3	4177.92	-2.27986	Down	0	0
hsa-miR-181b-2-3p	20	921	137	82.53	17.19	-2.26335	Down	1.73648e-148	5.32893e-148
hsa-miR-181b-3p	21	926	139	82.98	17.44	-2.25036	Down	1.53394e-148	4.72905e-148
hsa-miR-181b-5p	23	930	140	83.34	17.57	-2.24589	Down	6.12744e-149	1.8978e-148
hsa-miR-4508	17	628	96	56.28	12.05	-2.22359	Down	2.68374e-100	7.06859e-100
hsa-miR-26a-2-3p	22	33099	5107	2966.1	640.89	-2.21042	Down	0	0
hsa-miR-26a-5p	22	33151	5116	2970.76	642.02	-2.21014	Down	0	0
hsa-miR-26a-1-3p	22	33106	5122	2966.73	642.78	-2.20648	Down	0	0
hsa-miR-103b	23	975	151	87.37	18.95	-2.20494	Down	1.35554e-153	4.29789e-153
hsa-miR-103a-3p	23	976	154	87.46	19.33	-2.17778	Down	4.06994e-152	1.28433e-151
hsa-miR-191-3p	22	14269	2266	1278.69	284.37	-2.16883	Down	0	0
hsa-miR-191-5p	23	14253	2270	1277.26	284.87	-2.16468	Down	0	0
hsa-miR-103a-2-5p	23	976	157	87.46	19.7	-2.15043	Down	2.04334e-150	6.35811e-150
hsa-miR-576-5p	22	983	160	88.09	20.08	-2.13322	Down	1.97837e-150	6.18472e-150
hsa-let-7g-5p	22	104723	17195	9384.55	2157.86	-2.12069	Down	0	0
hsa-let-7g-3p	21	104693	17200	9381.86	2158.48	-2.11986	Down	0	0
hsa-miR-576-3p	22	975	163	87.37	20.46	-2.09433	Down	7.73956e-147	2.34288e-146
hsa-miR-3159	22	492	92	44.09	11.55	-1.93256	Down	7.9743e-70	1.67235e-69
hsa-miR-215-5p	21	8432	1592	755.62	199.79	-1.91918	Down	0	0
hsa-miR-215-3p	23	8441	1594	756.42	200.04	-1.9189	Down	0	0
hsa-miR-181a-3p	22	5412	1031	484.99	129.38	-1.90634	Down	0	0
hsa-miR-5095	21	389	75	34.86	9.41	-1.88931	Down	2.01272e-54	3.83621e-54
hsa-miR-3615	21	1690	343	151.45	43.04	-1.81509	Down	3.776e-222	1.36548e-221
hsa-miR-10b-5p	23	94241	19246	8445.22	2415.24	-1.80597	Down	0	0
hsa-miR-10b-3p	22	94196	19251	8441.19	2415.87	-1.8049	Down	0	0
hsa-let-7i-5p	22	127683	26415	11442.1	3314.9	-1.78731	Down	0	0
hsa-let-7i-3p	22	127679	26420	11441.7	3315.53	-1.78699	Down	0	0
hsa-miR-8485	21	536	116	48.03	14.56	-1.72193	Down	2.46736e-68	5.12629e-68
hsa-miR-584-3p	22	6431	1430	576.3	179.46	-1.68316	Down	0	0
hsa-miR-584-5p	22	6421	1436	575.41	180.21	-1.67491	Down	0	0
novel_miRNA_2	19	786	181	70.44	22.71	-1.63307	Down	1.50672e-94	3.83269e-94
hsa-miR-589-5p	22	1782	411	159.69	51.58	-1.63039	Down	1.05789e-211	3.80499e-211
hsa-miR-6130	19	138	32	12.37	4.02	-1.62158	Down	8.57566e-18	1.10117e-17
hsa-miR-589-3p	24	1779	413	159.42	51.83	-1.62097	Down	3.45816e-210	1.23717e-209
hsa-miR-1304-5p	22	816	195	73.12	24.47	-1.57925	Down	4.61192e-95	1.17762e-94
hsa-miR-1304-3p	22	810	195	72.59	24.47	-1.56876	Down	8.9177e-94	2.24284e-93
hsa-miR-7641	19	3663	909	328.25	114.07	-1.52488	Down	0	0
hsa-miR-194-5p	22	5265	1340	471.81	168.16	-1.48837	Down	0	0
hsa-miR-20b-5p	23	476	122	42.66	15.31	-1.47841	Down	8.18618e-53	1.52127e-52
hsa-miR-20b-3p	22	474	122	42.48	15.31	-1.47231	Down	2.1408e-52	3.95634e-52
hsa-miR-7-1-3p	22	1649	429	147.77	53.84	-1.4566	Down	4.87798e-176	1.65653e-175
hsa-miR-142-5p	21	7320	1911	655.97	239.82	-1.45168	Down	0	0
hsa-miR-185-5p	22	1968	514	176.36	64.5	-1.45115	Down	6.2945e-209	2.2399e-208
hsa-miR-185-3p	22	1964	519	176	65.13	-1.43418	Down	3.63368e-206	1.28621e-205
hsa-miR-7-5p	23	1648	445	147.68	55.84	-1.4031	Down	1.09917e-169	3.62238e-169
hsa-miR-142-3p	23	7313	2038	655.34	255.76	-1.35745	Down	0	0
hsa-miR-194-3p	22	5278	1472	472.98	184.73	-1.35636	Down	0	0
hsa-miR-140-3p	21	56996	15979	5107.59	2005.26	-1.34885	Down	0	0
hsa-miR-140-5p	22	56979	16114	5106.06	2022.2	-1.33628	Down	0	0
hsa-miR-200a-3p	22	915	262	82	32.88	-1.31841	Down	1.47713e-89	3.59346e-89
hsa-let-7d-3p	22	10610	3116	950.79	391.04	-1.28181	Down	0	0
hsa-miR-125b-1-3p	22	987	291	88.45	36.52	-1.27618	Down	1.68661e-93	4.22599e-93
hsa-let-7d-5p	22	10627	3156	952.32	396.06	-1.26573	Down	0	0
hsa-miR-125b-5p	22	982	292	88	36.64	-1.26408	Down	3.54484e-92	8.81598e-92
hsa-miR-320a	22	34555	10346	3096.58	1298.35	-1.254	Down	0	0
hsa-miR-200a-5p	22	918	278	82.26	34.89	-1.23738	Down	1.44785e-84	3.41061e-84
hsa-miR-766-3p	22	455	138	40.77	17.32	-1.23507	Down	1.02492e-42	1.63645e-42
hsa-miR-766-5p	22	454	138	40.68	17.32	-1.23188	Down	1.59849e-42	2.54616e-42
hsa-miR-143-3p	21	96348	29610	8634.04	3715.85	-1.21634	Down	0	0
hsa-miR-145-3p	22	1367	421	122.5	52.83	-1.21335	Down	1.17814e-122	3.38273e-122
hsa-miR-143-5p	22	96344	29778	8633.68	3736.94	-1.20812	Down	0	0
hsa-miR-7-2-3p	22	1418	439	127.07	55.09	-1.20576	Down	2.1349e-126	6.26425e-126
hsa-miR-145-5p	23	1366	423	122.41	53.08	-1.20548	Down	8.4633e-122	2.40934e-121
hsa-miR-3529-3p	24	1426	450	127.79	56.47	-1.17822	Down	2.68582e-124	7.74489e-124
hsa-miR-3529-5p	22	1430	452	128.15	56.72	-1.1759	Down	2.11724e-124	6.13175e-124
hsa-miR-29a-5p	22	850	269	76.17	33.76	-1.17391	Down	1.38242e-74	3.03226e-74
hsa-miR-29a-3p	22	861	274	77.16	34.39	-1.16586	Down	4.90506e-75	1.083e-74
hsa-miR-10a-5p	23	30788	9818	2759.01	1232.09	-1.16304	Down	0	0
hsa-miR-125b-2-3p	22	925	295	82.89	37.02	-1.16289	Down	2.82696e-80	6.38931e-80
hsa-miR-10a-3p	22	30779	9835	2758.2	1234.23	-1.16012	Down	0	0
hsa-miR-181a-5p	23	8648	2824	774.97	354.39	-1.1288	Down	0	0
hsa-miR-181a-2-3p	22	8656	2828	775.69	354.89	-1.12811	Down	0	0
hsa-miR-1285-5p	21	318	104	28.5	13.05	-1.12691	Down	7.13498e-28	9.90312e-28
hsa-miR-1285-3p	22	317	104	28.41	13.05	-1.12235	Down	1.09373e-27	1.51492e-27
hsa-miR-3656	17	415	139	37.19	17.44	-1.09251	Down	7.23366e-35	1.04747e-34
hsa-miR-125a-5p	24	1238	417	110.94	52.33	-1.08407	Down	7.17672e-100	1.87548e-99
hsa-miR-151a-5p	21	971322	332025	87043.1	41666.9	-1.06283	Down	0	0
hsa-miR-151a-3p	21	971125	332095	87025.5	41675.7	-1.06223	Down	0	0
hsa-miR-7706	24	1043	361	93.47	45.3	-1.04499	Down	1.58697e-81	3.6235e-81
hsa-miR-125a-3p	22	1252	434	112.2	54.46	-1.0428	Down	2.68428e-97	6.93353e-97
