# Supplementary material for: Comprehensive microRNA profiling reveals potential augmentation of the IL1 pathway in rheumatic heart valve disease
Source: BMC Cardiovasc Disord. 2018 Mar 16;18:53. doi: 10.1186/s12872-018-0788-2 (PMC5857082; doi:10.1186/s12872-018-0788-2)
Supplement: Supplementary file 5 — Table S5. Nine coordinately regulated miRNAs in RHD patients and their expression fold of change compared to NC healthy control individual. (XLSX 8 kb) [file 12872_2018_788_MOESM5_ESM.xlsx]

## Sheet: Sheet1
	miRNA Name	log2Ratio(LM1/NC)	log2Ratio(LM2/NC)	log2Ratio(S1/NC)	log2Ratio(S2/NC)
	hsa-miR-329-3p	-7.30682	-7.30682	-7.30682	-7.30682
	hsa-miR-205-3p	-7.29768	-7.29768	-7.29768	-7.29768
	hsa-miR-181d-5p	-7.18322	-7.18322	-6.65271	-7.18322
	hsa-miR-181d-3p	-7.17326	-7.17326	-7.17326	-7.17326
	hsa-miR-3940-3p	-7.17326	-7.17326	-7.17326	-7.17326
	hsa-miR-136-3p	-7.16323	-7.16323	-7.16323	-7.16323
	hsa-miR-3909	-4.38466	-4.38466	-4.38466	-4.38466
	hsa-miR-1-5p	5.6517	4.28423	3.93599	2.62026
	hsa-miR-1-3p	5.65847	4.38075	3.81861	2.62291
